# Supplementary material for: Synthesis of 53 tissue and cell line expression QTL datasets reveals master eQTLs
Source: BMC Genomics. 2014 Jun 27;15(1):532. doi: 10.1186/1471-2164-15-532 (PMC4102726; doi:10.1186/1471-2164-15-532)
Supplement: Supplementary file 1 — Additional file 1: eQTL dataset origins and descriptions. eQTL dataset sources and information about sample sizes, total cis and trans eQTLs and eSNPs, SNP and expression platforms. (XLSX 14 KB) [file 12864_2013_6258_MOESM1_ESM.xlsx]

## Sheet: Sheet1
Table S1. eQTL dataset origins and descriptions
Dataset Name	Journal Year	Sample Size	cis eQTLs	# cis eGenes	trans eQTLs	# trans eGenes	SNPArray	ExpressionPlatform
Brain tissues
DLPFC:All (Emilsson)	Cell 2013	742	6478	6478	266	266	Illumina 650K + Perlegen 300K	Custom array
DLPFC:Alzh (Emilsson)	Cell 2013	376	4160	4160	245	245	Illumina 650K + Perlegen 300K	Custom array
DLPFC:Hunt (Emilsson)	HBTRC (unpublished)	193	2264	2264	121	121	Illumina 650K + Perlegen 300K	Custom array
DLPFC:Norm (Emilsson)	Cell 2013	173	3275	3275	167	167	Illumina 650K + Perlegen 300K	Custom array
PFC_EA+AA (Kleinman)	Nature 2011	269	358	337	60	59	Illumina 650K or 1M Duo (625,439 SNPs)	Illumina Two-colour custom array
PFC_AA (Kleinman)	Nature 2011	147	138	127	140	136	Illumina 650K or 1M Duo (625,439 SNPs)	Illumina Two-colour custom array
PFC_EA (Kleinman)	Nature 2011	112	102	71	209	191	Illumina 650K or 1M Duo (625,439 SNPs)	Illumina Two-colour custom array
FrontalCortex (Gibbs)	PLoS Genet. 2010	143	443	159	426	163	Illumina 550K (v3)	Illumina HumanRefSeq-8 v2
PFC (Liu)	Mol Psychiatry. 2010	127	616	612	344	324	Affy 5.0 (238K high call rate SNPs)	Affy U133A
Cortex (Webster)	Am J Hum Genet. 2009	364	250	248	89	89	Affy 500K	Illumina HumanRefSeq-8
Cortex:Alzh (Webster)	Am J Hum Genet. 2009	176	57	57	339	335	Affy 500K	Illumina HumanRefSeq-8
Cortex (Myers)	Nat Genet. 2007	193	74	74	4	4	Affy 500K (366,140 SNPs)	Illumina HumanRefSeq-8
Cortex (Heinzen)	PLoS Biol. 2008	93	17	13	3	1	Illumina 550K	Affy Human ST 1.0 exon
TemporalCortex (Gibbs)	PLoS Genet. 2010	144	574	133	676	246	Illumina 550K (v3)	Illumina HumanRefSeq-8 v2
CR:All (Emilsson)	Cell 2013	742	5888	5888	282	282	Illumina 650K + Perlegen 300K	Custom array
CR:Alzh (Emilsson)	Cell 2013	376	3474	3474	181	181	Illumina 650K + Perlegen 300K	Custom array
CR:Hunt (Emilsson)	HBTRC (unpublished)	193	2125	2125	117	117	Illumina 650K + Perlegen 300K	Custom array
CR:Norm (Emilsson)	Cell 2013	173	2667	2667	133	133	Illumina 650K + Perlegen 300K	Custom array
Cerebellum (Gibbs)	PLoS Genet. 2010	143	454	142	268	168	Illumina 550K (v3)	Illumina HumanRefSeq-8 v2
Pons (Gibbs)	PLoS Genet. 2010	142	395	100	348	171	Illumina 550K (v3)	Illumina HumanRefSeq-8 v2
VC:All (Emilsson)	Cell 2013	742	5107	5106	269	269	Illumina 650K + Perlegen 300K	Custom array
VC:Alzh (Emilsson)	Cell 2013	376	2414	2414	131	131	Illumina 650K + Perlegen 300K	Custom array
VC:Hunt (Emilsson)	HBTRC (unpublished)	193	1745	1745	113	113	Illumina 650K + Perlegen 300K	Custom array
VC:Norm (Emilsson)	Cell 2013	173	2331	2331	140	140	Illumina 650K + Perlegen 300K	Custom array
Blood tissues/cells
Monocytes (Zeller)	PLoS One 2010	1490	2863	2708	539	380	Affy 6.0	Illumina HT 12 v3
Blood (Fehrmann)	PLoS Genet. 2011	1469	7487	7184	162	158	289,044 SNPs common to Illumina Hap300, Hap370, 610Quad	Illumina HumanRefSeq-8 v2 or HumanHT-12
Lymphocytes (Goring)	Nature Genetics 2007	1240	4185	4170	18	18	Illumina 550K+450S, or Illumina 1M	Illumina Sentrix WG-6 array v1
LCL (Dixon)	Nat Genet. 2007	400	1104	1018	567	565	Illumina100,Hap300	Affy U133 Plus 2.0
LCL (Stranger)	Nat Genet. 2007	210	1316	1035	197	170	HapMap phase II (rel unsp.)	Illumina WG-6 v1 array
CD4+lymph (Murphy)	Hum Mol Genet. 2010	200	1749	1563	1	1	Illumina 550K	Illumina HumanRefSeq-8 v2
Leukocytes (Idaghdour)	Nat Genet. 2010	194	304	304	7	7	Illumina 610quad	Illumina HT12
Blood (Emilsson)	Nature 2008	150	1462	1394	589	582	Illumina 300K	Custom array
PaxGeneCells (Heap)	BMC Med Genomics. 2009	110	725	620	1	1	Illumina 300K	Illumina HumanRefSeq-8
Osteoblasts (Grundberg)	Genome Res. 2009	95	334	259	0	0	Illumina 550K	Illumina HumanRefSeq-8 v2
Tcells (Dimas)	Science 2009	85	351	348	67	67	Illumina 550K	Illumina WG-6 v3 array
Fibroblasts (Dimas)	Science 2009	85	351	348	64	63	Illumina 550K	Illumina WG-6 v3 array
LCL (Dimas)	Science 2009	85	352	349	75	73	Illumina 550K	Illumina WG-6 v3 array
PBMC (Heinzen)	PLoS Biol. 2008	80	85	63	0	0	Illumina 550K	Affy Human ST 1.0 exon
Other tissues/cells
Liver (Greenawalt)	Genome Res. 2011	651	4941	4941	469	469	Illumina 650Y	Custom Agilent 44K array
Liver (Schadt)	PLoS Biol. 2008	427	1773	1773	346	346	Affy 500K, Hap650 (782,476 SNPs)	Custom Agilent array
Liver (Innocenti - UChicago)	PLoS Genet. 2011	206	11234	11234	5	5	Illumina 610quad	Illumina HumanRefSeq-8 v2
Liver (Schroder)	Pharmacogenomics J. 2011	149	303	299	6	6	Illuman Hap300 (299352 SNPs)	Illumina WG-6 v2 array
Liver (Innocenti - UWash)	PLoS Genet. 2011	60	1977	1977	0	0	Illumina 550K (v3)	Agilent 4 X 44K
Kidney, cortex (Kim)	this paper	81	731	622	98	85	Affy 6.0	Affy U133A/B
Peripheral artery plaque (Emilsson)	this paper	202	1458	1458	94	94	Affy 6.0	Custom Affy 1.0
Stomach (Greenawalt)	GenomeRes. 2011	118	515	515	51	42	Illumina 650Y	Affy U133A
Subcutaneous Adipose (Greenawalt)	GenomeRes. 2011	701	5965	5965	691	691	Illumina 650Y	Custom Agilent 44K array
Subcutaneous Adipose (Emilsson)	Nature 2008	150	1617	1518	567	563	Illumina 300K	Custom array
Omentum (Greenawalt)	GenomeRes. 2011	848	6270	6270	596	596	Illumina 650Y	Custom Agilent 44K array
NormalSkin (Ding)	Am J Hum Genet. 2010	57	292	221	4	4	Perlegen (438,670 SNPs)	Affy U133 Plus 2.0
PsoriasisLesionalSkin (Ding)	Am J Hum Genet. 2010	53	245	152	4	4	Perlegen (438,670 SNPs)	Affy U133 Plus 2.0
PsoriasisUninvolvedSkin (Ding)	Am J Hum Genet. 2010	53	296	172	14	7	Perlegen (438,670 SNPs)	Affy U133 Plus 2.0
Endometrial Tumor (Kompass)	BMC Med Genomics. 2011	52	392	323	177	146	Affy 100K (68,523 SNPs)	Agilent-011521 Human 1A
