# Supplementary material for: Synthesis of 53 tissue and cell line expression QTL datasets reveals master eQTLs
Source: BMC Genomics. 2014 Jun 27;15(1):532. doi: 10.1186/1471-2164-15-532 (PMC4102726; doi:10.1186/1471-2164-15-532)
Supplement: Supplementary file 2 — Additional file 2: Summary of all eQTLs and eGenes and their mapping and filtering. Description of filtering steps and number of eQTLs, eSNPs and eGenes. (XLSX 10 KB) [file 12864_2013_6258_MOESM2_ESM.xlsx]

## Sheet: Sheet1
Table S2. Summary of all eQTLs and eGenes and their mapping and filtering
53 datasets	Description	Number
SNP eQTL description
Total eQTLs	all eQTLs reported	419796
"Best" eQTLs	after selecting the best eSNP per eGene per Dataset	116563
	(breakdown of cis (<500kb) vs. trans (≥500kb)	(cis, 106,083 / trans, 10,480)
Unique eSNPs	unique among the best eQTLs (across datasets)	62872
eGene description
Unique transcripts	all reported eGenes	30306
Gene Symbol	eGenes found in RefSeq	17294
Gene Alias	eGene found in RefSeq via alias gene name	2150
Other Ids	IDs not found in RefSeq or via alias	10862
	(e.g., ESTs, ncRNAs, retired probes, array-specific IDs)
