# Supplementary material for: Synthesis of 53 tissue and cell line expression QTL datasets reveals master eQTLs
Source: BMC Genomics. 2014 Jun 27;15(1):532. doi: 10.1186/1471-2164-15-532 (PMC4102726; doi:10.1186/1471-2164-15-532)
Supplement: Supplementary file 4 — Additional file 4: Pathway and ontology analysis results for 248 most ubiquitous eGenes. Significantly enriched gene categories among highly repeated eGenes across tissues. (XLSX 13 KB) [file 12864_2013_6258_MOESM4_ESM.xlsx]

## Sheet: Sheet1
Table S3. Pathway and ontology analysis results for 248 most ubiquitous eGenes
Category	Term	Count	% of genes	Fold Enrichment	Benjamini-corrected P	Genes	List Total	Pop Hits	Pop Total
Glutathiones
INTERPRO	IPR004045:Glutathione S-transferase, N-terminal	5	2.01613	16.7528	0.0449657	GSTM1, GSTM3, GSTM4, GSTT1, GSTO2	226	22	16659
UP_SEQ_FEATURE	domain:GST N-terminal	5	2.01613	18.4239	0.0486936	GSTM1, GSTM3, GSTM4, GSTT1, GSTO2	247	21	19113
Mitochondrial
GOTERM_CC_FAT	GO:0005739~mitochondrion	30	12.0968	2.16423	0.0225738	ACP6, AKAP10, ARSB, ATP5S, CCDC123, COQ5, COX7A2L, CTSB, ENOSF1, FAHD1, FECH, FOXRED1, GM2A, LIAS, LIPT1, MRPL19, MRPL21, MRPL43, MTRR, NDUFS5, OAS1, PITRM1, SFXN4, SHMT1, SLC25A16,SURF1, TIMM10, UROS, VHL, WARS2	163	1087	12782
Immune function
KEGG_PATHWAY	hsa05332:Graft-versus-host disease	6	2.41935	10.4308	0.00688932	HLA-DQB1, HLA-DRB1, HLA-A, HLA-DRB5, HLA-C, HLA-DQA1	75	39	5085
SMART	SM00407:IGc1	7	2.82258	9.53676	0.00708025	HLA-DQB1, HLA-DRB1, HLA-A, HLA-DRB5, HLA-C, TAPBPL, HLA-DQA1	98	68	9079
KEGG_PATHWAY	hsa04940:Type I diabetes mellitus	6	2.41935	9.68571	0.00737791	HLA-DQB1, HLA-DRB1, HLA-A, HLA-DRB5, HLA-C, HLA-DQA1	75	42	5085
KEGG_PATHWAY	hsa04612:Antigen processing and presentation	8	3.22581	6.53494	0.00824835	HLA-DQB1, HLA-DRB1, TAP2, HLA-A, HLA-DRB5, HLA-C, CTSB, HLA-DQA1	75	83	5085
UP_SEQ_FEATURE	domain:Ig-like C1-type	7	2.82258	13.5416	0.00838509	HLA-DQB1, HLA-DRB1, HLA-A, HLA-DRB5, HLA-C, TAPBPL, HLA-DQA1	247	40	19113
SP_PIR_KEYWORDS	polymorphism	178	71.7742	1.20014	0.00844441	LDHC, CAST, ITGB3BP, ALDH8A1, SPATA20, SURF6, HBS1L, RPS6KB2, RBM6, NT5C3L, FAM119B, LASS5, XRCC1, C9ORF156, GSTM1, SLC2A8, FAHD1, N4BP2L2, ODF2L, GSTM3, GSTM4, DDX11, TMEM149, ERAP2, MTERFD2, NQO2, RPL36AL, B3GALTL, DEPDC6, ZNF593, RPUSD4, FECH, BCR, MDGA1, LIG3, HLA-A, FAM118A, ZNF502, GSTT1, HLA-C, VPS41, XRRA1, CHPT1, HLA-DQA1, ERMAP, DCLRE1B, TCFL5, TRAPPC4, ZNF589, AMFR, SURF1, GBP3, BTN3A2…	247	11550	19235
SP_PIR_KEYWORDS	mhc ii	6	2.41935	15.0725	0.0120915	HLA-DQB1, HLA-DRB1, HLA-A, HLA-DRB5, HLA-C, HLA-DQA1	247	31	19235
KEGG_PATHWAY	hsa05330:Allograft rejection	6	2.41935	11.3	0.0139501	HLA-DQB1, HLA-DRB1, HLA-A, HLA-DRB5, HLA-C, HLA-DQA1	75	36	5085
GOTERM_BP_FAT	GO:0019882~antigen processing and presentation	9	3.62903	8.19492	0.0141521	HLA-DQB1, HLA-DRB1, TAP2, HLA-A, HLA-DRB5, HLA-C, ERAP2, TAPBPL, HLA-DQA1	179	83	13528
KEGG_PATHWAY	hsa05320:Autoimmune thyroid disease	6	2.41935	7.97647	0.0146722	HLA-DQB1, HLA-DRB1, HLA-A, HLA-DRB5, HLA-C, HLA-DQA1	75	51	5085
GOTERM_BP_FAT	GO:0002474~antigen processing and presentation of peptide antigen via MHC class I	5	2.01613	22.2281	0.0323728	TAP2, HLA-A, HLA-C, ERAP2, TAPBPL	179	17	13528
INTERPRO	IPR003597:Immunoglobulin C1-set	7	2.82258	7.58804	0.0472931	HLA-DQB1, HLA-DRB1, HLA-A, HLA-DRB5, HLA-C, TAPBPL, HLA-DQA1	226	68	16659
Presence of sequence variation
UP_SEQ_FEATURE	sequence variant	182	73.3871	1.17439	0.0464174	LDHC, CAST, ITGB3BP, ALDH8A1, SPATA20, SURF6, HBS1L, RPS6KB2, RBM6, NT5C3L, FAM119B, LASS5, XRCC1, C9ORF156, GSTM1, SLC2A8, FAHD1, ODF2L, N4BP2L2, GSTM3, GSTM4, DDX11, TMEM149, ERAP2, MTERFD2, NQO2, RPL36AL, B3GALTL, H1F0, DEPDC6, ZNF593, RPUSD4, FECH, BCR, MDGA1, LIG3, HLA-A, FAM118A, ZNF502, GSTT1, HLA-C, VPS41, XRRA1, CHPT1, HLA-DQA1, ERMAP, DCLRE1B, TCFL5, TRAPPC4, ZNF589, AMFR, SURF1, GBP3, …	247	11992	19113
