# Supplementary material for: Synthesis of 53 tissue and cell line expression QTL datasets reveals master eQTLs
Source: BMC Genomics. 2014 Jun 27;15(1):532. doi: 10.1186/1471-2164-15-532 (PMC4102726; doi:10.1186/1471-2164-15-532)
Supplement: Supplementary file 5 — Additional file 5: Full gene names and descriptions for 33 eGene significant in ≥35 datasets. Full gene names and descriptions for 33 eGene significant in ≥35 datasets. (XLSX 13 KB) [file 12864_2013_6258_MOESM5_ESM.xlsx]

## Sheet: Sheet1
Table S4. Full gene names and descriptions for 33 eGene significant in ≥35 datasets
Official Gene Symbol	Official Full Name	Gene Summary
CHURC1	Churchill domain containing 1	Metal ion binding, transcription activator activity
PEX6	Peroxisomal biogenesis factor 6	Encodes a member of the AAA (ATPases associated with diverse cellular activities) family of ATPases). Mutations in this gene cause peroxisome biogenesis disorders.
PPIL3	peptidylprolyl isomerase (cyclophilin)-like 3	Encodes a member of the cyclophilin family. Cyclophilins catalyze the cis-trans isomerization of peptidylprolyl imide bonds in oligopeptides.
GSTM3	Glutathione S-transferase mu 3 (brain)	The mu class of enzymes functions in the detoxification of electrophilic compounds
MRPL43	Mitochondrial ribosomal protein L43	Aids in protein synthesis within the mitochondrion)
GSTT1	glutathione S-transferase theta 1	A member of a superfamily of proteins that catalyze the conjugation of reduced glutathione to a variety of electrophilic and hydrophobic compounds.
WDR41	WD repeat domain 41	WD repeat domain 41
AMFR	autocrine motility factor receptor	E3 ubiquitin protein ligase. This locus encodes a glycosylated transmembrane receptor. The encoded receptor is also a member of the E3 ubiquitin ligase family of proteins.
ZNF266	zinc finger protein 266.	This gene encodes a protein containing many tandem zinc-finger motifs. Zinc fingers are protein or nucleic acid-binding domains, and may be involved in a variety of functions, including regulation of transcription.
HMBOX1	homeobox containing 1	homeobox containing 1
DNAJC15	DnaJ (Hsp40) homolog, subfamily C, member 15	DnaJ (Hsp40) homolog, subfamily C, member 15
MTRR	5-methyltetrahydrofolate-homocysteine methyltransferase reductase	Methionine is an essential amino acid required for protein synthesis and one-carbon metabolism. The protein encoded by this gene regenerates a functional methionine synthase via reductive methylation.
WDR48	WD repeat domain 48	WD repeat domain 48
MYOM2	myomesin 2	The giant protein titin, together with its associated proteins, interconnects the major structure of sarcomeres, the M bands and Z discs.
CDK5RAP2	CDK5 regulatory subunit associated protein 2	This protein encoded by this gene binds to p25NCK5A and therefore may be involved in neuronal differentiation.
ABHD12	abhydrolase domain containing 12	This gene encodes an enzyme that catalyzes the hydrolysis of 2-arachidonoyl glycerol (2-AG), the main endocannabinoid lipid transmitter that acts on cannabinoid receptors, CB1 and CB2. The endocannabinoid system is involved in a wide range of physiological processes, including neurotransmission, mood, appetite, pain appreciation, addiction behavior, and inflammation.
RABEP1	rabaptin, RAB GTPase binding effector protein 1	rabaptin, RAB GTPase binding effector protein 1
NUDT2	nudix (nucleoside diphosphate linked moiety X)-type motif 2	This gene encodes a member of the MutT family of nucleotide pyrophosphatases, a subset of the larger NUDIX hydrolase family.
ACP6	acid phosphatase 6, lysophosphatidic	acid phosphatase 6, lysophosphatidic
ARNT	aryl hydrocarbon receptor nuclear translocator	The aryl hydrocarbon (Ah) receptor is involved in the induction of several enzymes that participate in xenobiotic metabolism. This gene encodes a protein that forms a complex with the ligand-bound Ah receptor, and is required for receptor function.
AKAP10	A kinase (PRKA) anchor protein 10	This gene encodes a member of the A-kinase anchor protein family. Polymorphisms in this gene may be associated with increased risk of arrhythmias and sudden cardiac death.
TPCN2	two pore segment channel 2	This gene encodes a putative cation-selective ion channel with two repeats of a six-transmembrane-domain. This ubiquitously expressed gene has elevated expression in liver and kidney.
TRAPPC4	trafficking protein particle complex 4	trafficking protein particle complex 4
ITGB3BP	integrin beta 3 binding protein (beta3-endonexin)	This gene encodes a transcriptional coregulator that binds to and enhances the activity of members of the nuclear receptor families, thyroid hormone receptors and retinoid X receptors. This protein also acts as a corepressor of NF-kappaB-dependent signaling.
QRSL1	glutaminyl-tRNA synthase (glutamine-hydrolyzing)-like 1	glutaminyl-tRNA synthase (glutamine-hydrolyzing)-like 1
CAMKK2	calcium/calmodulin-dependent protein kinase kinase 2, beta	The product of this gene belongs to the Serine/Threonine protein kinase family, and to the Ca(2+)/calmodulin-dependent protein kinase subfamily. This gene has its strongest expression in the brain and influences signalling cascades involved with learning and memory, neuronal differentiation and migration, neurite outgrowth, and synapse formation.
NDUFS5	NADH dehydrogenase (ubiquinone) Fe-S protein 5, 15kDa (NADH-coenzyme Q reductase)	This gene is a member of the NADH dehydrogenase (ubiquinone) iron-sulfur protein family. The encoded protein is a subunit of the NADH:ubiquinone oxidoreductase (complex I), the first enzyme complex in the electron transport chain located in the inner mitochondrial membrane.
TIMM10	translocase of inner mitochondrial membrane 10 homolog (yeast)	The mitochondrial protein encoded by this gene belongs to a family of evolutionarily conserved proteins. These proteins mediate the import and insertion of hydrophobic membrane proteins into the mitochondrial inner membrane, functioning as intermembrane space chaperones for the highly insoluble carrier proteins.
STAT6	signal transducer and activator of transcription 6, interleukin-4 induced	The protein encoded by this gene is a member of the STAT family of transcription factors. This protein plays a central role in exerting IL4 mediated biological responses.
CARD8	caspase recruitment domain family, member 8	The protein encoded by this gene belongs to the caspase recruitment domain (CARD)-containing family of proteins, which are involved in pathways leading to activation of caspases or nuclear factor kappa-B (NFKB).
NQO2	NAD(P)H dehydrogenase, quinone 2	A flavoprotein that catalyzes the 2-electron reduction of various quinones, redox dyes, and the vitamin K menadione.
THEM4	thioesterase superfamily member 4	Protein kinase B (PKB) is a major downstream target of receptor tyrosine kinases that signal via phosphatidylinositol 3-kinase. The protein encoded by this gene negatively regulates PKB activity by inhibiting phosphorylation.
IRF5	interferon regulatory factor 5	This gene encodes a member of the interferon regulatory factor (IRF) family, a group of transcription factors with diverse roles, including virus-mediated activation of interferon, and modulation of cell growth, differentiation, apoptosis, and immune system activity.
