# Supplementary material for: Synthesis of 53 tissue and cell line expression QTL datasets reveals master eQTLs
Source: BMC Genomics. 2014 Jun 27;15(1):532. doi: 10.1186/1471-2164-15-532 (PMC4102726; doi:10.1186/1471-2164-15-532)
Supplement: Supplementary file 6 — Additional file 6: Overlap of master-cis and trans-eQTLs with ENCODE regulatory features. Intersection of master-cis and trans-eQTLs with ENCODE regulatory features (transcription factor position weight matrices, DNA footprinting motifs, chromatin structure, protein binding by chIP-seq) as determined with RegulomeDB queries. (XLSX 17 KB) [file 12864_2013_6258_MOESM6_ESM.xlsx]

## Sheet: Sheet1
Table S5a. Master cis-eQTLs (Table 2) vs. ENCODE features								(loci where SNP overlaps no ENCODE feature)
SNP	SNP chr	SNP pos (Mb)	Cis eGene	PWM Motifs?	Footprint Motifs?	Chromatin structure?	Protein binding(chIP-seq)?	PWM Motif predictions	Footprinting Motifs	Chromatin structure	Protein binding (chIP-seq)
rs3768324	1	39265049	NDUFS5	X	X	X	X	PWM Motif predictions:Etv6,Fli1,ELK1,GABP,Gm5454,Elk-1,Erg,Elk4,FLI1,GABPA,SAP-1a,Ehf,Gabpa,	Footprinting Motifs:GABPA,ELK1,SAP-1a,GABP,Elk-1,FLI1,	Chromatin Structure:FAIRE,DNase-seq,	chIP-seq Protein Binding:GATA1,MXI1,GABPA,MYC,MAX,CEBPB,ELF1,SMARCB1,PAX5,YY1,TBP,POLR2A,TAF1,ELK4,SRF,
rs10888650	1	39279748	NDUFS5
rs6697508	1	63665982	ITGB3BP
rs11101992	1	110068277	GSTM3				X				chIP-seq Protein Binding:GATA1,
rs10735234	1	110083464	GSTM3	X	X	X		PWM Motif predictions:MEF-2,PPARgamma:RXRalpha=PPARgamma,	Footprinting Motifs:MEF-2,	Chromatin Structure:DNase-seq,
rs12119079	1	145595638	ACP6
rs11204726	1	149010116	ARNT			X				Chromatin Structure:FAIRE,DNase-seq,
rs7412746	1	149127095	ARNT	X		X		PWM Motif predictions:Irf3,		Chromatin Structure:DNase-seq,
rs13320	1	150113141	THEM4	X				PWM Motif predictions:FOXP3,
rs7606251	2	201444979	PPIL3
rs10167387	2	201516863	PPIL3			X				Chromatin Structure:DNase-seq,
rs12636980	3	39099136	WDR48		X				Footprinting Motifs:,
rs1274958	3	39159963	WDR48			X	X			Chromatin Structure:DNase-seq,	chIP-seq Protein Binding:POLR2A,
rs162036	5	7938959	MTRR	X		X		PWM Motif predictions:FOXP1,Sox12,		Chromatin Structure:FAIRE,
rs3776455	5	7949511	MTRR
rs335628	5	76765294	WDR41
rs441102	5	76774726	WDR41
rs2071002	6	2945302	NQO2			X	X			Chromatin Structure:FAIRE,DNase-seq,	chIP-seq Protein Binding:ZNF263,SIN3A,HMGN3,GABPA,TFAP2C,TFAP2A,MYC,CEBPB,PAX5,ETS1,YY1,TBP,POLR2A,TAF1,ELK4,ZBTB7A,CTCFL,E2F1,REST,TAL1,
rs1028612	6	2976992	NQO2	X	X	X		PWM Motif predictions:Gfi-1,	Footprinting Motifs:Gfi-1,	Chromatin Structure:DNase-seq,
rs2274517	6	43040693	PEX6	X	X	X		PWM Motif predictions:BCL6,	Footprinting Motifs:BCL6,	Chromatin Structure:FAIRE,
rs2395943	6	43048651	PEX6	X				PWM Motif predictions:BLIMP1,
rs3101493	6	107222087	QRSL1	X				PWM Motif predictions:HNF1,Sox18,Prop-1,Pou1f1,Oct-6,Pou3f4,Tlx2,Pou3f1,Oct-1,
rs2172876	7	128390528	IRF5	X		X		PWM Motif predictions:HOXA5(Hox-1.3),		Chromatin Structure:FAIRE,
rs6965542	7	128443154	IRF5
rs12681998	8	2066222	MYOM2	X				PWM Motif predictions:Nkx6-1,Pou5f1,Sox17,HFH4(FOXJ1),Sox7,
rs9314455	8	2096466	MYOM2
rs8180944	8	28960005	HMBOX1			X				Chromatin Structure:FAIRE,
rs10971957	9	34141463	NUDT2			X	X			Chromatin Structure:FAIRE,DNase-seq,	chIP-seq Protein Binding:GATA1,TAL1,
rs10972063	9	34326342	NUDT2
rs10125592	9	122201556	CDK5RAP2	X	X			PWM Motif predictions:FOXJ2,FOXI1,Foxd3,HNF3alpha,FOXD3,HNF3beta,FOXfactors,HFH4(FOXJ1),HFH3(FOXI1),HNF3,	Footprinting Motifs:FOXI1,HNF3alpha,
rs3780674	9	122206740	CDK5RAP2	X				PWM Motif predictions:LRH1,
rs2863095	10	102736493	MRPL43			X	X			Chromatin Structure:FAIRE,DNase-seq,	chIP-seq Protein Binding:POLR2A,CDX2,
rs2649667	11	57027085	TIMM10			X	X			Chromatin Structure:FAIRE,DNase-seq,	chIP-seq Protein Binding:HNF4A,EP300,FOXA2,AR,TCF4,SP1,JUND,NR3C1,HNF4G,FOSL2,FOXA1,CTCF,RXRA,HDAC2,
rs2848630	11	57113483	TIMM10	X				PWM Motif predictions:Sox5,DMRT5,Sox13,STAT1,Sox8,NR3C1,
rs3750965	11	68596736	TPCN2			X	X			Chromatin Structure:DNase-seq,	chIP-seq Protein Binding:REST,
rs4930265	11	68612530	TPCN2			X				Chromatin Structure:DNase-seq,
rs4938621	11	118397487	TRAPPC4	X	X	X	X	PWM Motif predictions:SOX2,	Footprinting Motifs:SOX2,	Chromatin Structure:DNase-seq,	chIP-seq Protein Binding:HNF4A,
rs11006	11	118400412	TRAPPC4			X	X			Chromatin Structure:FAIRE,DNase-seq,	chIP-seq Protein Binding:HNF4A,POLR2A,HNF4G,
rs324019	12	55772914	STAT6			X				Chromatin Structure:DNase-seq,
rs841718	12	55779263	STAT6			X				Chromatin Structure:FAIRE,DNase-seq,
rs11065504	12	120164843	CAMKK2	X	X	X		PWM Motif predictions:POU6F1,	Footprinting Motifs:POU6F1,	Chromatin Structure:DNase-seq,
rs3794207	12	120170461	CAMKK2			X				Chromatin Structure:FAIRE,DNase-seq,
rs11617079	13	42495865	DNAJC15			X	X			Chromatin Structure:FAIRE,DNase-seq,	chIP-seq Protein Binding:HNF4A,HEY1,GABPA,EGR1,POU2F2,NANOG,NFKB1,TCF4,PAX5,ETS1,TBP,YY1,POLR2A,TAF1,CTCF,E2F1,REST,
rs17553846	13	42511458	DNAJC15	X				PWM Motif predictions:Foxl1,Foxj3,Foxa2,Foxk1,Foxj1,FOXO1,
rs10144942	14	64424795	CHURC1	X				PWM Motif predictions:BCL6,
rs7143432	14	64448899	CHURC1	X	X	X	X	PWM Motif predictions:Gata6,Gata1,	Footprinting Motifs:Gata1,	Chromatin Structure:FAIRE,DNase-seq,	chIP-seq Protein Binding:GATA1,
rs4924	16	54953987	AMFR			X	X			Chromatin Structure:DNase-seq,	chIP-seq Protein Binding:EGR1,
rs2440468	16	54978095	AMFR	X				PWM Motif predictions:DEAF1,
rs11078559	17	5203473	RABEP1			X				Chromatin Structure:DNase-seq,
rs397969	17	19744839	AKAP10			X	X			Chromatin Structure:FAIRE,DNase-seq,	chIP-seq Protein Binding:TFAP2C,TFAP2A,FOXA1,
rs203462	17	19753133	AKAP10			X				Chromatin Structure:FAIRE,
rs6512121	19	9394805	ZNF266				X				chIP-seq Protein Binding:SPI1,
rs1062808	19	53403288	CARD8	X	X			PWM Motif predictions:T3R,	Footprinting Motifs:T3R,
rs2482911	20	25343528	ABHD12	X				PWM Motif predictions:RUSH-1alpha,Hltf,
rs4822458	22	22595659	GSTT1
rs5760176	22	22732321	GSTT1			X				Chromatin Structure:DNase-seq,
Table S5b. Master trans-eQTLs (Table 3) vs. ENCODE features								(loci where SNP overlaps no ENCODE feature)
SNP	SNP chr	SNP pos (Mb)	Local gene	PWM Motifs?	Footprint Motifs	Chromatin structure?	Protein binding(chIP-seq)?	PWM Motif predictions	Footprinting Motifs	Chromatin structure	Protein binding (chIP-seq)
rs10907360	1	143	NBPF ncRNAs	X				PWM Motif predictions:RBP-Jkappa,
rs12734338	1	201	PPP1R12B
rs12743401	1	201	PPP1R12B
rs3881953	1	201	PPP1R12B
rs766432	2	60	BCL11A	X	X	X		PWM Motif predictions:BCL6,	Footprinting Motifs:BCL6,	Chromatin Structure:FAIRE,DNase-seq,
rs11539046	3	40	ENTPD3
rs11717036	3	40	ENTPD3	X				PWM Motif predictions:EWSR1-FLI1,
rs2123999	3	40	ENTPD3	X	X	X	X	PWM Motif predictions:RORalpha2,RORalpha1,En2,Hoxa1,lhx6.1,Vax-2,HOXB3,RORalpha,Dlx2,Evx1,Gbx1,Nkx1-2,Hoxb3,En1,RORA_2,Rhox6,	Footprinting Motifs:RORalpha2,RORalpha1,lhx6.1,RORalpha,HOXB3,Vax-2,RORA_2,	Chromatin Structure:FAIRE,DNase-seq,	chIP-seq Protein Binding:MEF2C,BCL11A,MEF2A,STAT3,IRF4,
rs2371185	3	40	ENTPD3	X				PWM Motif predictions:FOXJ2,FOXI1,HFH3(FOXI1),
rs4973898	3	40	ENTPD3	X		X	X	PWM Motif predictions:PU.1,		Chromatin Structure:FAIRE,DNase-seq,	chIP-seq Protein Binding:GATA1,GATA2,FOXA1,
rs9848083	3	40	ENTPD3
rs10212536	3	42	ULK4
rs1052501	3	42	ULK4	X			X	PWM Motif predictions:NHLH1,			chIP-seq Protein Binding:USF1,
rs3934103	3	42	ULK4	X				PWM Motif predictions:Foxk1,
rs1461161	3	100	CPOX			X	X			Chromatin Structure:FAIRE,DNase-seq,	chIP-seq Protein Binding:IRF4,
rs1675511	3	100	CPOX
rs6869925	5	0.3	SDHA			X	X			Chromatin Structure:FAIRE,DNase-seq,	chIP-seq Protein Binding:EP300,JUN,MAX,JUND,RFX5,MAFK,MAFF,
rs6878087	5	0.3	SDHA	X	X	X	X	PWM Motif predictions:Nkx2-4,DMRT1,Nkx2-6,	Footprinting Motifs:,	Chromatin Structure:FAIRE,DNase-seq,	chIP-seq Protein Binding:RFX3,
rs7734561	5	2	SDHAP3	X	X	X		PWM Motif predictions:BLIMP1,	Footprinting Motifs:BLIMP1,	Chromatin Structure:DNase-seq,
rs2247056	6	31	MHC	X				PWM Motif predictions:IRF,Klf4,
rs6457374	6	31	MHC			X				Chromatin Structure:FAIRE,
rs2074488	6	33	MHC			X				Chromatin Structure:FAIRE,DNase-seq,
rs2395185	6	33	MHC
rs9268853	6	33	MHC	X				PWM Motif predictions:Hoxb8,Hoxa11,Hoxc10,Hoxc11,Zbtb3,
rs9268858	6	33	MHC	X				PWM Motif predictions:Hbp1,Sox1,
rs9306	6	164	PACRG	X		X		PWM Motif predictions:Freac-7,		Chromatin Structure:DNase-seq,
rs13238568	7	74	GTF2I			X	X			Chromatin Structure:DNase-seq,	chIP-seq Protein Binding:CTCF,
rs4342964	10	48	ZNF488			X				Chromatin Structure:DNase-seq,
rs10902222	11	0.8	RPLP2	X		X		PWM Motif predictions:Srf,Zfp105,Elf3,		Chromatin Structure:DNase-seq,
rs10792252	11	55	TRIM48
rs10876864	12	55	SUOX			X	X			Chromatin Structure:FAIRE,DNase-seq,	chIP-seq Protein Binding:HNF4A,SIN3A,SMARCC1,MXI1,HEY1,EP300,GABPA,POU2F2,MYC,RAD21,NFKB1,IRF1,ELF1,E2F4,SMC3,SP1,SMARCB1,JUND,RFX5,ETS1,GTF2F1,YY1,TBP,ZNF143,POLR2A,TAF1,ELK4,SRF,IRF4,NR2C2,
rs1064825	16	68	NFAT5	X				PWM Motif predictions:Srf,Tcf3,
rs4329955	17	34	MRPL45
rs4514720	17	34	MRPL45			X				Chromatin Structure:DNase-seq,
rs2277616	17	40	ENSG00000214447			X	X			Chromatin Structure:FAIRE,DNase-seq,	chIP-seq Protein Binding:SIN3A,MXI1,SREBF1,GABPA,MAX,ELF1,CCNT2,CREBBP,POLR2A,
rs12150547	17	41	CRHR1			X				Chromatin Structure:DNase-seq,
rs2696425	17	41	CRHR1
rs418891	17	41	CRHR1			X				Chromatin Structure:FAIRE,
rs17651507	17	41	MAPT		X	X			Footprinting Motifs:bZIP910,bZIP911,USF,	Chromatin Structure:DNase-seq,
rs17688922	17	41	MAPT	X				PWM Motif predictions:CLOCK:BMAL,
rs17762165	17	41	MAPT
rs1864325	17	41	MAPT	X				PWM Motif predictions:MRF-2,
rs3785885	17	41	MAPT		X	X			Footprinting Motifs:,	Chromatin Structure:DNase-seq,
rs8079215	17	41	MAPT		X	X			Footprinting Motifs:,	Chromatin Structure:FAIRE,DNase-seq,
rs169201	17	42	MAPT	X				PWM Motif predictions:PU.1,
rs17563986	17	42	MAPT
rs17649553	17	42	MAPT			X	X			Chromatin Structure:FAIRE,DNase-seq,	chIP-seq Protein Binding:CTCF,
rs17659881	17	42	MAPT	X			X	PWM Motif predictions:FOXO4,			chIP-seq Protein Binding:MEIS1,
rs17660065	17	42	MAPT	X				PWM Motif predictions:Evi-1,
rs17660595	17	42	MAPT			X				Chromatin Structure:FAIRE,DNase-seq,
rs199448	17	42	MAPT
rs199535	17	42	MAPT	X				PWM Motif predictions:YY1,
rs2532332	17	42	MAPT			X				Chromatin Structure:DNase-seq,
rs3817397	19	22	BC033373			X	X			Chromatin Structure:DNase-seq,	chIP-seq Protein Binding:POLR2A,
rs7254018	19	22	BC033373
rs8112960	19	22	BC033373
rs178058	22	20	PI4KA	X				PWM Motif predictions:Ascl2,Lmo2complex,Myf,MYF,TAL1,
rs4822700	22	20	PI4KA	X	X	X		PWM Motif predictions:Pou2f2,Sox17,Octamer,OCT-x,Pou2f3,Oct-1,	Footprinting Motifs:Oct-1,	Chromatin Structure:FAIRE,DNase-seq,
rs5761386	22	20	PI4KA			X	X			Chromatin Structure:DNase-seq,	chIP-seq Protein Binding:POLR2A,
