# Supplementary material for: Synthesis of 53 tissue and cell line expression QTL datasets reveals master eQTLs
Source: BMC Genomics. 2014 Jun 27;15(1):532. doi: 10.1186/1471-2164-15-532 (PMC4102726; doi:10.1186/1471-2164-15-532)
Supplement: Supplementary file 7 — Additional file 7: Trans-eQTL and cis-eQTL associations in chr12q13.2 region. Trans-eQTL and cis-eQTL associations in chr12q13.2 region. (XLSX 12 KB) [file 12864_2013_6258_MOESM7_ESM.xlsx]

## Sheet: Sheet1
Table S6. Trans-eQTL and cis-eQTL associations in chr12q13.2 region
SNPid	Tissue dataset	eQTL p-value	eGene	eGene locale (hg19)
trans associations
rs10876864	Blood(Fehrmann)	8e-10	CLDN1	chr3:190Mb
rs11171739	Monocytes(Zeller)	8.31e-240	BEND4	chr4:42.1Mb
rs10876864	Blood(Fehrmann)	2.1e-09	ZNF789	chr7:99Mb
rs10876864	Omentum(Greenawalt)	4.74e-09	ANAPC2	chr9:140Mb
rs10876864	Liver(Greenawalt)	4.2e-11	SLC7A8	chr14:23.6Mb
rs10876864	Blood(Fehrmann)	8.7e-10	KRT19	chr17:39.7Mb
rs11171739	Monocytes(Zeller)	7.62e-20	MADCAM1	chr19:0.5Mb
rs10876864	Omentum(Greenawalt)	2.77e-19	C19orf21	chr19:0.7Mb
rs10876864	Liver(Greenawalt)	9.5e-10	C19orf21	chr19:0.7Mb
rs10876864	Omentum(Greenawalt)	8.36e-12	CDH22	chr20:44.8Mb
rs10876864	Omentum(Greenawalt)	8.3e-43	KRTAP10-1	chr21:46Mb
rs10876864	Liver(Greenawalt)	1.58e-30	KRTAP10-1	chr21:46Mb
rs10876864	PFC_EA+AA(Kleinman)	6.59629e-26	RPS26P11	chrX:71.3Mb
rs10876864	PFC_EA(Kleinman)	3.88956e-17	RPS26P11	chrX:71.3Mb
rs11171739	Monocytes(Zeller)	9.99E-321	RPS26P11	chrX:71.3Mb
cis associations
rs10876864	VC:All(Emilsson)	4.63e-05	ERBB3	chr12:56.5Mb
rs10876864	Omentum(Greenawalt)	1.38e-07	IKZF4	chr12:56.4Mb
rs10876864	SubcutaneousAdipose(Greenawalt)	7.59e-06	IKZF4	chr12:56.4Mb
rs10876864	Omentum(Greenawalt)	1.51e-125	RPS26	chr12:56.4Mb
rs10876864	SubcutaneousAdipose(Greenawalt)	1.02e-100	RPS26	chr12:56.4Mb
rs10876864	DLPFC:All(Emilsson)	3.34e-88	RPS26	chr12:56.4Mb
rs10876864	Liver(Greenawalt)	8.98e-86	RPS26	chr12:56.4Mb
rs10876864	CR:All(Emilsson)	2.94e-73	RPS26	chr12:56.4Mb
rs10876864	VC:All(Emilsson)	4.74e-63	RPS26	chr12:56.4Mb
rs10876864	DLPFC:Alzh(Emilsson)	5.5e-44	RPS26	chr12:56.4Mb
rs10876864	CR:Alzh(Emilsson)	3.73e-32	RPS26	chr12:56.4Mb
rs10876864	VC:Alzh(Emilsson)	1.66e-25	RPS26	chr12:56.4Mb
rs10876864	DLPFC:Hunt(Emilsson)	1.92e-22	RPS26	chr12:56.4Mb
rs10876864	Tcells(Dimas)	3.99e-22	RPS26	chr12:56.4Mb
rs10876864	LCL(Dimas)	5.08e-22	RPS26	chr12:56.4Mb
rs10876864	DLPFC:Norm(Emilsson)	8.07e-22	RPS26	chr12:56.4Mb
rs10876864	CR:Hunt(Emilsson)	1.44e-20	RPS26	chr12:56.4Mb
rs10876864	CR:Norm(Emilsson)	2.43e-20	RPS26	chr12:56.4Mb
rs10876864	VC:Norm(Emilsson)	1.59e-19	RPS26	chr12:56.4Mb
rs10876864	VC:Hunt(Emilsson)	3.08e-18	RPS26	chr12:56.4Mb
rs10876864	Fibroblasts(Dimas)	3.94e-09	RPS26	chr12:56.4Mb
rs10876864	Leukocytes(Idaghdour)	4.01791e-30	SUOX	chr12:56.4Mb
rs10876864	DLPFC:All(Emilsson)	1.37e-07	SUOX	chr12:56.4Mb
rs10876864	CR:All(Emilsson)	9.05e-06	SUOX	chr12:56.4Mb
rs10876864	VC:All(Emilsson)	5.65e-05	SUOX	chr12:56.4Mb
rs11171739	Monocytes(Zeller)	9.99E-321	RPS26	chr12:56.4Mb
rs11171739	Cortex:Alzh(Webster)	1.15e-70	RPS26	chr12:56.4Mb
rs11171739	Cortex(Myers)	2.04e-14	RPS26	chr12:56.4Mb
rs11171739	PeriperhalArteryPlaque(thisPaper)	5.52e-14	RPS26	chr12:56.4Mb
