# Supplementary material for: Synthesis of 53 tissue and cell line expression QTL datasets reveals master eQTLs
Source: BMC Genomics. 2014 Jun 27;15(1):532. doi: 10.1186/1471-2164-15-532 (PMC4102726; doi:10.1186/1471-2164-15-532)
Supplement: Supplementary file 8 — Additional file 8: Trans-eQTL loci results (for loci summarized in Table 3 ). Individual trans-eQTL loci results for those loci summarized in Table 3. (XLSX 32 KB) [file 12864_2013_6258_MOESM8_ESM.xlsx]

## Sheet: Sheet1
Table S7. Trans-eQTL loci results (for loci summarized in Table 3)
SNPid	eTissue dataset	eQTL p-value	SNP chromosome	SNP position (hg18)	eGene
rs10907360	Liver(Greenawalt)	1.71e-13	1	143185899	NBPF11
rs10907360	Liver(Greenawalt)	2.81e-11	1	143185899	NBPF14
rs10907360	Liver(Greenawalt)	2.15e-13	1	143185899	NBPF15
rs10907360	DLPFC:All(Emilsson)	1.44e-27	1	143185899	LOC100286793
rs10907360	DLPFC:All(Emilsson)	1.05e-21	1	143185899	LOC728855
rs10907360	DLPFC:Norm(Emilsson)	6.36e-06	1	143185899	LOC100286793
rs10907360	DLPFC:Norm(Emilsson)	1.85e-05	1	143185899	LOC728855
rs10907360	CR:All(Emilsson)	8.73e-23	1	143185899	LOC100286793
rs10907360	CR:All(Emilsson)	1.5e-21	1	143185899	LOC728855
rs10907360	CR:Alzh(Emilsson)	2.18e-10	1	143185899	LOC100286793
rs10907360	CR:Alzh(Emilsson)	1.68e-09	1	143185899	LOC728855
rs10907360	CR:Hunt(Emilsson)	1.87e-09	1	143185899	LOC100286793
rs10907360	CR:Hunt(Emilsson)	1.81e-08	1	143185899	LOC728855
rs10907360	CR:Norm(Emilsson)	7.52e-06	1	143185899	LOC728855
rs10907360	DLPFC:Hunt(Emilsson)	3.09e-07	1	143185899	LOC100286793
rs10907360	DLPFC:Hunt(Emilsson)	8.79e-07	1	143185899	LOC728855
rs10907360	DLPFC:Alzh(Emilsson)	7.2e-16	1	143185899	LOC100286793
rs10907360	DLPFC:Alzh(Emilsson)	2.51e-11	1	143185899	LOC728855
rs10907360	VC:Alzh(Emilsson)	6.04e-09	1	143185899	LOC100286793
rs10907360	VC:Alzh(Emilsson)	5.43e-05	1	143185899	LOC728855
rs10907360	VC:Hunt(Emilsson)	3.11e-09	1	143185899	LOC100286793
rs10907360	VC:Hunt(Emilsson)	2.07e-08	1	143185899	LOC728855
rs10907360	VC:All(Emilsson)	3.54e-20	1	143185899	LOC100286793
rs10907360	VC:All(Emilsson)	6.38e-17	1	143185899	LOC728855
rs12734338	Liver(Greenawalt)	2.48e-09	1	200736346	TGM3
rs12734338	Liver(Greenawalt)	4.21e-11	1	200736346	DOC2A
rs12734338	Liver(Greenawalt)	4.44e-12	1	200736346	CLDN6
rs12734338	Liver(Greenawalt)	7.6e-10	1	200736346	B4GALT7
rs12734338	Liver(Greenawalt)	2.42e-09	1	200736346	TRIM14
rs12734338	Liver(Greenawalt)	4.21e-10	1	200736346	RDH8
rs12734338	Liver(Greenawalt)	1.5e-10	1	200736346	ARSI
rs12734338	Liver(Greenawalt)	1.26e-10	1	200736346	KRTAP10-12
rs12734338	Liver(Greenawalt)	1.28e-10	1	200736346	COPE
rs12734338	Liver(Greenawalt)	9.11e-10	1	200736346	ZIM2
rs12734338	Liver(Greenawalt)	8.18e-10	1	200736346	GUCY2E
rs12734338	Liver(Greenawalt)	2.72e-09	1	200736346	PYY2
rs12734338	Liver(Greenawalt)	7.02e-10	1	200736346	SASH3
rs12734338	Liver(Greenawalt)	1.01e-08	1	200736346	OR2AT4
rs12734338	Liver(Greenawalt)	1.28e-09	1	200736346	FBXL8
rs12734338	Liver(Greenawalt)	1.14e-09	1	200736346	BZRPL1
rs12734338	SubcutaneousAdipose(Greenawalt)	8.65e-11	1	200736346	SLC9A3
rs12734338	SubcutaneousAdipose(Greenawalt)	5.46e-11	1	200736346	CDC42EP1
rs12734338	SubcutaneousAdipose(Greenawalt)	8.99e-09	1	200736346	XIST
rs12734338	SubcutaneousAdipose(Greenawalt)	1e-08	1	200736346	AVP
rs12734338	SubcutaneousAdipose(Greenawalt)	1.38e-09	1	200736346	YIF1B
rs12734338	Stomach(Greenawalt)	2.6e-15	1	200736346	ZFY
rs12734338	Stomach(Greenawalt)	2.6e-15	1	200736346	ZFY
rs12734338	Stomach(Greenawalt)	2.6e-15	1	200736346	CYorf15A
rs12734338	Stomach(Greenawalt)	2.6e-15	1	200736346	CYorf15A
rs12734338	Stomach(Greenawalt)	5.42e-15	1	200736346	PRKY
rs12734338	Stomach(Greenawalt)	2.6e-15	1	200736346	EIF1AY
rs12734338	Stomach(Greenawalt)	2.6e-15	1	200736346	EIF1AY
rs12734338	Stomach(Greenawalt)	2.6e-15	1	200736346	EIF1AY
rs12734338	Stomach(Greenawalt)	2.6e-15	1	200736346	EIF1AY
rs12734338	Stomach(Greenawalt)	2.46e-11	1	200736346	TBL1Y
rs12734338	Stomach(Greenawalt)	2.6e-15	1	200736346	DDX3Y
rs12734338	Stomach(Greenawalt)	2.6e-15	1	200736346	DDX3Y
rs12734338	Stomach(Greenawalt)	2.6e-15	1	200736346	USP9Y
rs12734338	Stomach(Greenawalt)	2.6e-15	1	200736346	UTY
rs12734338	Stomach(Greenawalt)	2.6e-15	1	200736346	UTY
rs12734338	Stomach(Greenawalt)	2.6e-15	1	200736346	UTY
rs12734338	Stomach(Greenawalt)	2.6e-15	1	200736346	CYorf15B
rs12734338	Stomach(Greenawalt)	2.6e-15	1	200736346	TMSB4Y
rs12734338	Stomach(Greenawalt)	2.6e-15	1	200736346	RPS4Y1
rs12734338	Stomach(Greenawalt)	2.6e-15	1	200736346	JARID1D
rs12734338	Stomach(Greenawalt)	2.6e-15	1	200736346	JARID1D
rs12734338	Stomach(Greenawalt)	8.49e-14	1	200736346	JARID1C
rs12734338	Liver(Greenawalt)	2.16e-09	1	200736346	E2F2
rs12743401	Liver(Greenawalt)	5.78e-09	1	200743271	DMPK
rs12743401	Liver(Greenawalt)	4.56e-09	1	200743271	RPUSD3
rs12743401	Liver(Greenawalt)	5.16e-11	1	200743271	TROAP
rs12743401	Liver(Greenawalt)	1.1e-08	1	200743271	APBA1
rs12743401	Liver(Greenawalt)	1.96e-10	1	200743271	LHB
rs12743401	Liver(Greenawalt)	6.76e-10	1	200743271	RETNLB
rs12743401	Liver(Greenawalt)	8.36e-10	1	200743271	AAAS
rs12743401	Omentum(Greenawalt)	2.8e-10	1	200743271	BCL11A
rs12743401	Omentum(Greenawalt)	5.04e-10	1	200743271	B3GNTL1
rs12743401	Omentum(Greenawalt)	9.35e-09	1	200743271	RPS4Y1
rs12743401	Liver(Greenawalt)	9.4e-09	1	200743271	SLC41A1
rs12743401	Liver(Greenawalt)	1.12e-05	1	200743271	CHIT1
rs12743401	Liver(Greenawalt)	3.05e-06	1	200743271	OPTC
rs12743401	Liver(Greenawalt)	3.54e-12	1	200743271	ZNF496
rs3881953	Liver(Greenawalt)	2.43e-09	1	200794644	CABP4
rs3881953	Liver(Greenawalt)	2.42e-09	1	200794644	TLX2
rs3881953	Liver(Greenawalt)	1.64e-09	1	200794644	TRIOBP
rs3881953	Liver(Greenawalt)	5.39e-11	1	200794644	UBE2G1
rs3881953	Liver(Greenawalt)	7.96e-09	1	200794644	SOX14
rs3881953	Liver(Greenawalt)	1.8e-09	1	200794644	DOK3
rs3881953	Liver(Greenawalt)	2.79e-09	1	200794644	PGAM2
rs3881953	Liver(Greenawalt)	3.53e-10	1	200794644	CACNG5
rs3881953	Liver(Greenawalt)	7.11e-09	1	200794644	GSX1
rs3881953	Liver(Greenawalt)	5.08e-11	1	200794644	TRPM2
rs3881953	Liver(Greenawalt)	2.09e-10	1	200794644	RTDR1
rs3881953	Liver(Greenawalt)	2.88e-09	1	200794644	KIF4B
rs3881953	Liver(Greenawalt)	6.1e-11	1	200794644	C20orf135
rs3881953	Liver(Greenawalt)	8.02e-10	1	200794644	NEFM
rs3881953	Liver(Greenawalt)	8.35e-09	1	200794644	H2AFB3
rs3881953	Liver(Greenawalt)	1.57e-10	1	200794644	GRID2
rs3881953	Liver(Greenawalt)	2.74e-09	1	200794644	FOXK1
rs3881953	Liver(Greenawalt)	1.09e-08	1	200794644	TMEM102
rs3881953	Liver(Greenawalt)	7.18e-09	1	200794644	ZNF815
rs3881953	Liver(Greenawalt)	1.1e-09	1	200794644	PRLH
rs3881953	SubcutaneousAdipose(Greenawalt)	2e-08	1	200794644	THRA
rs3881953	SubcutaneousAdipose(Greenawalt)	5.42e-10	1	200794644	GJA3
rs3881953	Omentum(Greenawalt)	4.72e-10	1	200794644	XIST
rs3881953	Stomach(Greenawalt)	7.75e-15	1	200794644	NLGN4Y
rs3881953	Liver(Greenawalt)	6.81e-09	1	200794644	ZBTB17
rs3881953	Liver(Greenawalt)	7.02e-09	1	200794644	FMO9P
rs3881953	Omentum(Greenawalt)	1.97e-10	1	200794644	ZNF496
rs766432	Liver(Greenawalt)	5.5e-18	2	60573474	HBG1
rs766432	Liver(Greenawalt)	1.8e-17	2	60573474	HBG2
rs766432	SubcutaneousAdipose(Greenawalt)	6.63e-22	2	60573474	HBG1
rs766432	SubcutaneousAdipose(Greenawalt)	2.9e-21	2	60573474	HBG2
rs766432	Omentum(Greenawalt)	1.21e-22	2	60573474	HBG1
rs766432	Omentum(Greenawalt)	2.78e-22	2	60573474	HBG2
rs766432	Leukocytes(Idaghdour)	1.63682e-12	2	60573474	HBG1
rs10212536	CR:Hunt(Emilsson)	9.93e-07	3	41802030	CTNNB1
rs1052501	Omentum(Greenawalt)	4.79e-21	3	41900402	CTNNB1
rs1052501	DLPFC:Norm(Emilsson)	3.8e-18	3	41900402	CTNNB1
rs1052501	VC:Norm(Emilsson)	1.05e-15	3	41900402	CTNNB1
rs1052501	VC:Hunt(Emilsson)	1.39e-15	3	41900402	CTNNB1
rs3934103	DLPFC:All(Emilsson)	3.78e-56	3	41952218	CTNNB1
rs3934103	DLPFC:Alzh(Emilsson)	2e-27	3	41952218	CTNNB1
rs3934103	VC:Alzh(Emilsson)	1.56e-18	3	41952218	CTNNB1
rs3934103	VC:All(Emilsson)	4.05e-50	3	41952218	CTNNB1
rs2371185	Liver(Greenawalt)	3.75e-13	3	40438067	NRXN1
rs2371185	Liver(Greenawalt)	1.96e-29	3	40438067	KATNB1
rs2371185	Liver(Greenawalt)	4.13e-28	3	40438067	MYLK3
rs2371185	Liver(Greenawalt)	8.3e-38	3	40438067	PIP5K1B
rs2371185	Liver(Greenawalt)	2.63e-34	3	40438067	TFAP2E
rs2371185	Liver(Greenawalt)	3.76e-31	3	40438067	PSORS1C2
rs2371185	Liver(Greenawalt)	4.31e-21	3	40438067	TPPP3
rs2371185	Liver(Greenawalt)	3.28e-34	3	40438067	C12orf64
rs2371185	Liver(Greenawalt)	2.41e-11	3	40438067	HBBP1
rs2371185	Liver(Greenawalt)	6.51e-28	3	40438067	MRGPRE
rs2371185	Liver(Greenawalt)	3.96e-35	3	40438067	BHLHB4
rs2371185	SubcutaneousAdipose(Greenawalt)	5.65e-27	3	40438067	C6orf163
rs2371185	SubcutaneousAdipose(Greenawalt)	2.98e-10	3	40438067	CCDC81
rs2371185	SubcutaneousAdipose(Greenawalt)	4.7e-25	3	40438067	CRTAC1
rs2371185	SubcutaneousAdipose(Greenawalt)	4.09e-11	3	40438067	DAPK3
rs2371185	SubcutaneousAdipose(Greenawalt)	6.65e-35	3	40438067	NRXN1
rs2371185	SubcutaneousAdipose(Greenawalt)	5.88e-32	3	40438067	TSPAN17
rs2371185	SubcutaneousAdipose(Greenawalt)	1.51e-34	3	40438067	C20orf141
rs2371185	SubcutaneousAdipose(Greenawalt)	1.53e-14	3	40438067	AIP
rs2371185	SubcutaneousAdipose(Greenawalt)	2.3e-08	3	40438067	VTI1B
rs2371185	SubcutaneousAdipose(Greenawalt)	3.15e-24	3	40438067	C1orf68
rs2371185	SubcutaneousAdipose(Greenawalt)	3.89e-12	3	40438067	NEURL
rs2371185	SubcutaneousAdipose(Greenawalt)	2.95e-22	3	40438067	TLE2
rs2371185	SubcutaneousAdipose(Greenawalt)	3.04e-29	3	40438067	FUT3
rs2371185	SubcutaneousAdipose(Greenawalt)	4.74e-12	3	40438067	CMTM1
rs2371185	SubcutaneousAdipose(Greenawalt)	2.06e-25	3	40438067	KATNB1
rs2371185	SubcutaneousAdipose(Greenawalt)	2.11e-14	3	40438067	LCE2D
rs2371185	SubcutaneousAdipose(Greenawalt)	2.87e-31	3	40438067	MYLK3
rs2371185	SubcutaneousAdipose(Greenawalt)	7.78e-20	3	40438067	SEPT11
rs2371185	SubcutaneousAdipose(Greenawalt)	3.18e-20	3	40438067	OR4K14
rs2371185	SubcutaneousAdipose(Greenawalt)	7.21e-26	3	40438067	KRTAP9-8
rs2371185	SubcutaneousAdipose(Greenawalt)	1.76e-35	3	40438067	PIP5K1B
rs2371185	SubcutaneousAdipose(Greenawalt)	8.96e-30	3	40438067	TFAP2E
rs2371185	SubcutaneousAdipose(Greenawalt)	1.04e-21	3	40438067	SPATA21
rs2371185	SubcutaneousAdipose(Greenawalt)	1.36e-33	3	40438067	PSORS1C2
rs2371185	SubcutaneousAdipose(Greenawalt)	1.23e-28	3	40438067	ADAM19
rs2371185	SubcutaneousAdipose(Greenawalt)	3.76e-23	3	40438067	NOS1AP
rs2371185	SubcutaneousAdipose(Greenawalt)	2.19e-30	3	40438067	C12orf64
rs2371185	SubcutaneousAdipose(Greenawalt)	1.31e-19	3	40438067	KRTAP19-7
rs2371185	SubcutaneousAdipose(Greenawalt)	2.84e-13	3	40438067	TTC36
rs2371185	SubcutaneousAdipose(Greenawalt)	6.4e-34	3	40438067	HBBP1
rs2371185	SubcutaneousAdipose(Greenawalt)	4.14e-24	3	40438067	MRGPRE
rs2371185	SubcutaneousAdipose(Greenawalt)	7.61e-21	3	40438067	C16orf67
rs2371185	SubcutaneousAdipose(Greenawalt)	1.19e-31	3	40438067	BHLHB4
rs2371185	Omentum(Greenawalt)	1.89e-09	3	40438067	MMP17
rs2371185	Omentum(Greenawalt)	3.42e-28	3	40438067	C6orf163
rs2371185	Omentum(Greenawalt)	1.73e-39	3	40438067	CRTAC1
rs2371185	Omentum(Greenawalt)	5.2e-42	3	40438067	NRXN1
rs2371185	Omentum(Greenawalt)	2.21e-31	3	40438067	TSPAN17
rs2371185	Omentum(Greenawalt)	1.12e-09	3	40438067	UBR3
rs2371185	Omentum(Greenawalt)	7.83e-38	3	40438067	C20orf141
rs2371185	Omentum(Greenawalt)	2.49e-16	3	40438067	VTI1B
rs2371185	Omentum(Greenawalt)	1.89e-29	3	40438067	C1orf68
rs2371185	Omentum(Greenawalt)	9.02e-20	3	40438067	NEURL
rs2371185	Omentum(Greenawalt)	1.32e-29	3	40438067	TLE2
rs2371185	Omentum(Greenawalt)	1.02e-14	3	40438067	LCE1C
rs2371185	Omentum(Greenawalt)	2e-28	3	40438067	FUT3
rs2371185	Omentum(Greenawalt)	1.3e-35	3	40438067	KATNB1
rs2371185	Omentum(Greenawalt)	5.26e-22	3	40438067	LCE2D
rs2371185	Omentum(Greenawalt)	2.67e-40	3	40438067	MYLK3
rs2371185	Omentum(Greenawalt)	2.34e-20	3	40438067	DUX4
rs2371185	Omentum(Greenawalt)	1.25e-29	3	40438067	SEPT11
rs2371185	Omentum(Greenawalt)	1.18e-30	3	40438067	KRTAP9-8
rs2371185	Omentum(Greenawalt)	4.33e-44	3	40438067	PIP5K1B
rs2371185	Omentum(Greenawalt)	1.85e-40	3	40438067	TFAP2E
rs2371185	Omentum(Greenawalt)	4.88e-32	3	40438067	SPATA21
rs2371185	Omentum(Greenawalt)	1.91e-41	3	40438067	PSORS1C2
rs2371185	Omentum(Greenawalt)	1.11e-38	3	40438067	ADAM19
rs2371185	Omentum(Greenawalt)	1.87e-22	3	40438067	NOS1AP
rs2371185	Omentum(Greenawalt)	2.74e-39	3	40438067	C12orf64
rs2371185	Omentum(Greenawalt)	2.61e-19	3	40438067	KRTAP19-7
rs2371185	Omentum(Greenawalt)	2.09e-16	3	40438067	MPDU1
rs2371185	Omentum(Greenawalt)	3.84e-31	3	40438067	HBBP1
rs2371185	Omentum(Greenawalt)	4.05e-32	3	40438067	MRGPRE
rs2371185	Omentum(Greenawalt)	8.68e-18	3	40438067	C16orf67
rs2371185	Omentum(Greenawalt)	3.1e-41	3	40438067	BHLHB4
rs2371185	PFC_EA+AA(Kleinman)	7.59976e-13	3	40438067	DIP2A
rs2371185	Liver(Schadt)	5.95912e-25	3	40438067	DOCK3
rs2371185	Liver(Greenawalt)	5.53e-36	3	40438067	DOCK3
rs2371185	Liver(Greenawalt)	1.56e-34	3	40438067	LRRC15
rs2371185	SubcutaneousAdipose(Greenawalt)	9.05e-37	3	40438067	DOCK3
rs2371185	SubcutaneousAdipose(Greenawalt)	2.59e-19	3	40438067	SLC22A13
rs2371185	SubcutaneousAdipose(Greenawalt)	5.45e-12	3	40438067	LRRC15
rs2371185	Omentum(Greenawalt)	1.69e-41	3	40438067	DOCK3
rs2371185	Omentum(Greenawalt)	3.82e-13	3	40438067	C3orf37
rs2123999	Liver(Schadt)	3.95337e-12	3	40353742	C20orf141
rs11717036	Liver(Greenawalt)	7.52e-16	3	40354582	SPNS3
rs11717036	Liver(Greenawalt)	5.48e-09	3	40354582	IL27
rs11717036	Liver(Greenawalt)	1.97e-19	3	40354582	NEURL
rs11717036	Liver(Greenawalt)	1.69e-18	3	40354582	HEXA
rs11717036	Liver(Greenawalt)	3.83e-26	3	40354582	SEPT11
rs11717036	Liver(Greenawalt)	9.38e-19	3	40354582	FAT2
rs11717036	SubcutaneousAdipose(Greenawalt)	4.81e-10	3	40354582	UBR3
rs11717036	SubcutaneousAdipose(Greenawalt)	2.34e-09	3	40354582	C11orf42
rs11717036	SubcutaneousAdipose(Greenawalt)	2.84e-11	3	40354582	HRH2
rs11717036	SubcutaneousAdipose(Greenawalt)	1.19e-13	3	40354582	FAT2
rs11717036	Omentum(Greenawalt)	6.86e-16	3	40354582	SPNS3
rs11717036	Omentum(Greenawalt)	1.4e-19	3	40354582	AIP
rs11717036	Omentum(Greenawalt)	1.31e-14	3	40354582	OR2T2
rs11717036	Omentum(Greenawalt)	9.08e-11	3	40354582	GLS2
rs11717036	Omentum(Greenawalt)	5.04e-19	3	40354582	CMTM1
rs11717036	Omentum(Greenawalt)	6.87e-14	3	40354582	HEXA
rs11717036	Omentum(Greenawalt)	2.14e-11	3	40354582	C11orf42
rs11717036	Omentum(Greenawalt)	1.56e-17	3	40354582	TTC36
rs11717036	Liver(Greenawalt)	6.04e-30	3	40354582	SLC22A13
rs11717036	Omentum(Greenawalt)	1.62e-27	3	40354582	SLC22A13
rs1461161	Liver(Schadt)	3.31717e-23	3	99766973	WDR40B/DCAF12L1
rs1675511	Liver(Greenawalt)	2.42e-25	3	99775373	WDR40B/DCAF12L1
rs1675511	SubcutaneousAdipose(Greenawalt)	2.1e-49	3	99775373	WDR40B/DCAF12L1
rs1675511	Omentum(Greenawalt)	9.63e-54	3	99775373	WDR40B/DCAF12L1
rs4973898	Liver(Schadt)	3.39232e-19	3	40434536	SLC22A13
rs9848083	Liver(Greenawalt)	3.98e-15	3	40441983	DAPK3
rs9848083	Liver(Greenawalt)	5.3e-10	3	40441983	C20orf141
rs9848083	Liver(Greenawalt)	3.04e-14	3	40441983	AIP
rs9848083	Liver(Greenawalt)	8.51e-16	3	40441983	OR2T2
rs9848083	Liver(Greenawalt)	5.21e-14	3	40441983	SPATA21
rs9848083	Liver(Greenawalt)	7.79e-13	3	40441983	ADAM19
rs9848083	SubcutaneousAdipose(Greenawalt)	1.43e-11	3	40441983	SPNS3
rs9848083	SubcutaneousAdipose(Greenawalt)	1.54e-09	3	40441983	OR2T2
rs9848083	SubcutaneousAdipose(Greenawalt)	9.08e-15	3	40441983	LCE1C
rs9848083	Omentum(Greenawalt)	1.41e-10	3	40441983	CCDC81
rs9848083	Omentum(Greenawalt)	7.36e-17	3	40441983	DAPK3
rs9848083	Omentum(Greenawalt)	1.69e-23	3	40441983	FAT2
rs11539046	Omentum(Greenawalt)	1.85e-11	3	40478813	LCE2A
rs6878087	SubcutaneousAdipose(Greenawalt)	8.1e-11	5	276117	KRT6B
rs6878087	Omentum(Greenawalt)	4.35e-83	5	276117	SDHALP2
rs6869925	Liver(Schadt)	6.70256e-40	5	317036	SDHAL2
rs6869925	Liver(Greenawalt)	4.79e-62	5	317036	SDHALP2
rs6869925	SubcutaneousAdipose(Greenawalt)	3.01e-70	5	317036	SDHALP2
rs7734561	Tcells(Dimas)	2.29e-05	5	1647096	CEP72
rs7734561	LCL(Dixon)	3.7e-21	5	1647096	PDCD6
rs7734561	PsoriasisLesionalSkin(Ding)	2.57e-08	5	1647096	PDCD6
rs7734561	PsoriasisUninvolvedSkin(Ding)	2.27e-08	5	1647096	PDCD6
rs9306	DLPFC:All(Emilsson)	1.05e-20	6	163656194	PARK2
rs9306	DLPFC:Norm(Emilsson)	1.3e-08	6	163656194	PARK2
rs9306	CR:All(Emilsson)	9.25e-14	6	163656194	PARK2
rs9306	CR:Norm(Emilsson)	8.82e-07	6	163656194	PARK2
rs9306	DLPFC:Hunt(Emilsson)	1.78e-08	6	163656194	PARK2
rs9306	VC:Norm(Emilsson)	4.09e-07	6	163656194	PARK2
rs9306	VC:Alzh(Emilsson)	2.02e-05	6	163656194	PARK2
rs9306	VC:Hunt(Emilsson)	3.56e-08	6	163656194	PARK2
rs9306	VC:All(Emilsson)	5.51e-18	6	163656194	PARK2
rs9268853	Monocytes(Zeller)	1.03e-61	6	32537621	AOAH
rs9268853	Monocytes(Zeller)	6.55e-17	6	32537621	CLK3
rs9268858	Monocytes(Zeller)	1.03e-61	6	32537736	AOAH
rs9268858	Monocytes(Zeller)	6.55e-17	6	32537736	CLK3
rs2395185	Lymphocytes(Goring)	6.35e-78	6	32541145	HLA-DRB3
rs2395185	SubcutaneousAdipose(Greenawalt)	9.12e-10	6	32541145	BRUNOL4
rs2395185	Omentum(Greenawalt)	1.27e-13	6	32541145	SLC5A12
rs2395185	Omentum(Greenawalt)	4.17e-12	6	32541145	BRUNOL4
rs2395185	Blood(Fehrmann)	7e-38	6	32541145	AOAH
rs2395185	LCL(Stranger)	6.19e-12	6	32541145	Spc25
rs9271568	Liver(Greenawalt)	8.67e-56	6	32698441	HLA-DRB3
rs9271568	Liver(Greenawalt)	5.01e-58	6	32698441	CUBN
rs9271568	SubcutaneousAdipose(Greenawalt)	1.38e-63	6	32698441	SAP30BP
rs9271568	SubcutaneousAdipose(Greenawalt)	1.82e-52	6	32698441	HLA-DRB3
rs9271568	SubcutaneousAdipose(Greenawalt)	9.35e-24	6	32698441	FOXB2
rs9271568	SubcutaneousAdipose(Greenawalt)	1.42e-57	6	32698441	CUBN
rs9271568	Omentum(Greenawalt)	2.65e-53	6	32698441	SAP30BP
rs9271568	Omentum(Greenawalt)	1.1e-71	6	32698441	HLA-DRB3
rs9271568	Omentum(Greenawalt)	1.34e-10	6	32698441	FOXB2
rs9271568	Omentum(Greenawalt)	3.94e-75	6	32698441	CUBN
rs2247056	Liver(Schadt)	1.27964e-44	6	31373469	HLA-G
rs2247056	Liver(Greenawalt)	1.85e-51	6	31373469	HLA-G
rs2247056	SubcutaneousAdipose(Greenawalt)	1.63e-59	6	31373469	HLA-G
rs2247056	Omentum(Greenawalt)	1.77e-74	6	31373469	HLA-G
rs6457374	Blood(Fehrmann)	1.8e-24	6	31380240	TMEM154
rs6457374	CR:All(Emilsson)	1.615e-05	6	31380240	FLOT1
rs6457374	CR:All(Emilsson)	9.36e-05	6	31380240	PRRT1
rs2074488	Blood(Fehrmann)	4.3e-13	6	31348410	PLOD3
rs2074488	Liver(Greenawalt)	6.25e-34	6	31348410	HLA-E
rs2074488	SubcutaneousAdipose(Greenawalt)	8.52e-51	6	31348410	HLA-E
rs2074488	Omentum(Greenawalt)	3.93e-55	6	31348410	HLA-E
rs13238568	Liver(Schadt)	2.91478e-13	7	73714429	GTF2IP1
rs13238568	Liver(Greenawalt)	1.1e-08	7	73714429	GTF2IP1
rs13238568	SubcutaneousAdipose(Greenawalt)	1.61e-18	7	73714429	GTF2IP1
rs13238568	Omentum(Greenawalt)	3.24e-21	7	73714429	GTF2IP1
rs4342964	SubcutaneousAdipose(Greenawalt)	2.41e-05	10	47938625	ANXA8L2
rs4342964	Omentum(Greenawalt)	4.6e-06	10	47938625	RP11-144G6.7
rs4342964	VC:Hunt(Emilsson)	4.03e-06	10	47938625	ANXA8L2
rs4342964	VC:All(Emilsson)	4.63e-13	10	47938625	ANXA8L2
rs10792252	DLPFC:All(Emilsson)	6.78e-17	11	54631614	SPRYD5
rs10792252	DLPFC:Norm(Emilsson)	8.67e-07	11	54631614	SPRYD5
rs10792252	DLPFC:Hunt(Emilsson)	5.99e-06	11	54631614	SPRYD5
rs10792252	DLPFC:Alzh(Emilsson)	4.66e-06	11	54631614	SPRYD5
rs10792252	VC:Alzh(Emilsson)	7.42e-08	11	54631614	SPRYD5
rs10792252	VC:All(Emilsson)	2.58e-14	11	54631614	SPRYD5
rs10902222	Liver(Greenawalt)	4.26e-48	11	800882	LRFN1
rs10902222	Liver(Greenawalt)	1.77e-09	11	800882	HCN2
rs10902222	SubcutaneousAdipose(Greenawalt)	5.14e-14	11	800882	LRFN1
rs10902222	Omentum(Greenawalt)	3.66e-22	11	800882	LRFN1
rs10902222	Blood(Fehrmann)	9.8e-198	11	800882	FAM72B
rs10876864	Liver(Greenawalt)	4.2e-11	12	54687352	SLC7A8
rs10876864	Liver(Greenawalt)	9.5e-10	12	54687352	C19orf21
rs10876864	Liver(Greenawalt)	1.58e-30	12	54687352	KRTAP10-1
rs10876864	Omentum(Greenawalt)	2.77e-19	12	54687352	C19orf21
rs10876864	Omentum(Greenawalt)	8.3e-43	12	54687352	KRTAP10-1
rs10876864	Omentum(Greenawalt)	8.36e-12	12	54687352	CDH22
rs10876864	Omentum(Greenawalt)	4.74e-09	12	54687352	ANAPC2
rs10876864	Blood(Fehrmann)	8.7e-10	12	54687352	KRT19
rs10876864	Blood(Fehrmann)	8e-10	12	54687352	CLDN1
rs10876864	Blood(Fehrmann)	2.1e-09	12	54687352	ZNF789
rs10876864	PFC_EA+AA(Kleinman)	6.59629e-26	12	54687352	RPS26P11
rs10876864	PFC_EA(Kleinman)	3.88956e-17	12	54687352	RPS26P11
rs1064825	Liver(Greenawalt)	1.7e-05	16	68281721	AARS
rs1064825	SubcutaneousAdipose(Greenawalt)	2.16e-13	16	68281721	AARS
rs1064825	Omentum(Greenawalt)	3.3e-15	16	68281721	AARS
rs1064825	DLPFC:All(Emilsson)	2.12e-15	16	68281721	AARS
rs3785885	PFC(Liu)	8.02e-09	17	41414477	ARL17P1
rs17651507	Liver(Schadt)	2.83482e-22	17	41414847	ARL17P1
rs17651507	Monocytes(Zeller)	2.38e-111	17	41414847	ARL17P1
rs8079215	Liver(Greenawalt)	1.33e-22	17	41420688	ARL17P1
rs8079215	SubcutaneousAdipose(Greenawalt)	5.5e-32	17	41420688	ARL17P1
rs8079215	Omentum(Greenawalt)	1.74e-46	17	41420688	ARL17P1
rs8079215	DLPFC:All(Emilsson)	1.83e-33	17	41420688	ARL17A
rs8079215	DLPFC:All(Emilsson)	1.83e-33	17	41420688	LRRC37A2
rs8079215	DLPFC:Alzh(Emilsson)	6.4e-20	17	41420688	ARL17A
rs8079215	DLPFC:Alzh(Emilsson)	6.4e-20	17	41420688	LRRC37A2
rs8079215	VC:Alzh(Emilsson)	3.71e-08	17	41420688	ARL17A
rs8079215	VC:Alzh(Emilsson)	3.71e-08	17	41420688	LRRC37A2
rs8079215	VC:Hunt(Emilsson)	3.32e-07	17	41420688	ARL17A
rs8079215	VC:Hunt(Emilsson)	3.32e-07	17	41420688	LRRC37A2
rs8079215	VC:All(Emilsson)	4.12e-21	17	41420688	ARL17A
rs8079215	VC:All(Emilsson)	4.12e-21	17	41420688	LRRC37A2
rs169201	Liver(Greenawalt)	4.36e-84	17	42145386	MAPK8IP1
rs169201	Liver(Greenawalt)	9.55e-51	17	42145386	DND1
rs169201	SubcutaneousAdipose(Greenawalt)	9.47e-90	17	42145386	MAPK8IP1
rs169201	SubcutaneousAdipose(Greenawalt)	8.53e-28	17	42145386	DND1
rs169201	Omentum(Greenawalt)	1.23e-112	17	42145386	MAPK8IP1
rs169201	Omentum(Greenawalt)	1.51e-50	17	42145386	DND1
rs169201	Omentum(Greenawalt)	2.5e-10	17	42145386	TMPRSS9
rs169201	Liver(Greenawalt)	2.15e-45	17	42145386	BPTF
rs169201	SubcutaneousAdipose(Greenawalt)	1.33e-23	17	42145386	BPTF
rs169201	Omentum(Greenawalt)	2.99e-29	17	42145386	BPTF
rs199448	Monocytes(Zeller)	9.99988867182683e-321	17	42164185	MAPK8IP1
rs199448	Monocytes(Zeller)	3.51e-92	17	42164185	FALZ
rs199535	Liver(Schadt)	4.26816e-42	17	42177829	BRWD1
rs9896243	Monocytes(Zeller)	9.99988867182683e-321	17	42181223	MAPK8IP1
rs199533	Liver(Schroder)	1.43e-25	17	42184098	MAPK8IP1
rs199533	LCL(Dixon)	1.7e-12	17	42184098	MAPK8IP1
rs199533	SubcutaneousAdipose(Greenawalt)	4.01e-32	17	42184098	LRRC37B
rs2696425	Monocytes(Zeller)	9.99988867182683e-321	17	41022689	MAPK8IP1
rs418891	Monocytes(Zeller)	9.99988867182683e-321	17	41049321	MAPK8IP1
rs413778	Monocytes(Zeller)	9.99988867182683e-321	17	41072668	MAPK8IP1
rs393152	Omentum(Greenawalt)	1.12e-63	17	41074926	LRRC37A
rs393152	Omentum(Greenawalt)	3.53e-49	17	41074926	LRRC37B
rs393152	Omentum(Greenawalt)	3.93e-59	17	41074926	SH3GLP1
rs393152	CR:Hunt(Emilsson)	1.51e-10	17	41074926	ARL17A
rs393152	CR:Hunt(Emilsson)	1.51e-10	17	41074926	LRRC37A2
rs393152	VC:Norm(Emilsson)	7.7e-15	17	41074926	LRRC37A
rs453997	Monocytes(Zeller)	9.99988867182683e-321	17	41082844	MAPK8IP1
rs241033	Monocytes(Zeller)	9.99988867182683e-321	17	41089766	MAPK8IP1
rs241031	Monocytes(Zeller)	9.99988867182683e-321	17	41090087	MAPK8IP1
rs17760577	Monocytes(Zeller)	9.99988867182683e-321	17	41097235	MAPK8IP1
rs17760733	Monocytes(Zeller)	9.99988867182683e-321	17	41102059	MAPK8IP1
rs17687571	Monocytes(Zeller)	9.99988867182683e-321	17	41105793	MAPK8IP1
rs17687667	Monocytes(Zeller)	9.99988867182683e-321	17	41109882	MAPK8IP1
rs17687849	Monocytes(Zeller)	9.99988867182683e-321	17	41115502	MAPK8IP1
rs17761207	Monocytes(Zeller)	9.99988867182683e-321	17	41118038	MAPK8IP1
rs17688002	Monocytes(Zeller)	9.99988867182683e-321	17	41118377	MAPK8IP1
rs17688056	Monocytes(Zeller)	9.99988867182683e-321	17	41119024	MAPK8IP1
rs17688068	Monocytes(Zeller)	9.99988867182683e-321	17	41119718	MAPK8IP1
rs17688391	Monocytes(Zeller)	9.99988867182683e-321	17	41127892	MAPK8IP1
rs17688434	Monocytes(Zeller)	9.99988867182683e-321	17	41128323	MAPK8IP1
rs12150547	Monocytes(Zeller)	9.99988867182683e-321	17	41131329	MAPK8IP1
rs17688773	Monocytes(Zeller)	9.99988867182683e-321	17	41133493	MAPK8IP1
rs17762165	Monocytes(Zeller)	9.99988867182683e-321	17	41134385	MAPK8IP1
rs17688922	Monocytes(Zeller)	9.99988867182683e-321	17	41135134	MAPK8IP1
rs17688944	Monocytes(Zeller)	9.99988867182683e-321	17	41135202	MAPK8IP1
rs968027	Monocytes(Zeller)	9.99988867182683e-321	17	41137033	MAPK8IP1
rs17563501	Monocytes(Zeller)	9.99988867182683e-321	17	41157478	MAPK8IP1
rs2902662	Monocytes(Zeller)	9.99988867182683e-321	17	41162708	MAPK8IP1
rs17563599	Monocytes(Zeller)	9.99988867182683e-321	17	41163726	MAPK8IP1
rs17563599	Liver(Greenawalt)	1.96e-47	17	41163726	LRRC37A
rs17563599	Liver(Greenawalt)	7.45e-39	17	41163726	LRRC37B
rs17563599	Liver(Greenawalt)	7.95e-37	17	41163726	SH3GLP1
rs17563599	DLPFC:Norm(Emilsson)	3.04e-21	17	41163726	LRRC37A
rs17563599	CR:All(Emilsson)	7.37e-33	17	41163726	LRRC37A
rs17563599	CR:All(Emilsson)	7.37e-33	17	41163726	ARL17B
rs17563599	CR:All(Emilsson)	3.74e-28	17	41163726	ARL17A
rs17563599	CR:All(Emilsson)	3.74e-28	17	41163726	LRRC37A2
rs17563599	VC:Norm(Emilsson)	1.36e-06	17	41163726	ARL17A
rs17563599	VC:Norm(Emilsson)	1.36e-06	17	41163726	LRRC37A2
rs17563787	Monocytes(Zeller)	9.99988867182683e-321	17	41169023	MAPK8IP1
rs17563800	Monocytes(Zeller)	9.99988867182683e-321	17	41173230	MAPK8IP1
rs17563827	Monocytes(Zeller)	9.99988867182683e-321	17	41173993	MAPK8IP1
rs12150672	Monocytes(Zeller)	9.99988867182683e-321	17	41182408	MAPK8IP1
rs17334894	Monocytes(Zeller)	9.99988867182683e-321	17	41182980	MAPK8IP1
rs17426195	Monocytes(Zeller)	9.99988867182683e-321	17	41188138	MAPK8IP1
rs11079724	Monocytes(Zeller)	9.99988867182683e-321	17	41197680	MAPK8IP1
rs4074462	Monocytes(Zeller)	9.99988867182683e-321	17	41210994	MAPK8IP1
rs17689471	Monocytes(Zeller)	9.99988867182683e-321	17	41248753	MAPK8IP1
rs17762769	Monocytes(Zeller)	9.99988867182683e-321	17	41249183	MAPK8IP1
rs8072451	Monocytes(Zeller)	9.99988867182683e-321	17	41249496	MAPK8IP1
rs4277389	Monocytes(Zeller)	9.99988867182683e-321	17	41251434	MAPK8IP1
rs17689824	Monocytes(Zeller)	9.99988867182683e-321	17	41260178	MAPK8IP1
rs17763086	Monocytes(Zeller)	9.99988867182683e-321	17	41261262	MAPK8IP1
rs17689882	Monocytes(Zeller)	9.99988867182683e-321	17	41262609	MAPK8IP1
rs16940677	Monocytes(Zeller)	9.99988867182683e-321	17	41267679	MAPK8IP1
rs17763533	Monocytes(Zeller)	9.99988867182683e-321	17	41273970	MAPK8IP1
rs12185268	Omentum(Greenawalt)	1.99e-15	17	41279463	LRRC37A2
rs17769490	Monocytes(Zeller)	9.99988867182683e-321	17	41281385	MAPK8IP1
rs34097347	Monocytes(Zeller)	9.99988867182683e-321	17	41305238	MAPK8IP1
rs916793	Monocytes(Zeller)	9.99988867182683e-321	17	41310477	MAPK8IP1
rs17691328	Monocytes(Zeller)	9.99988867182683e-321	17	41311278	MAPK8IP1
rs1864325	Monocytes(Zeller)	9.99988867182683e-321	17	41333623	MAPK8IP1
rs1406069	Monocytes(Zeller)	9.99988867182683e-321	17	41581663	MAPK8IP1
rs1406069	PeripheralArteryPlaque(thisPaper)	4.44e-07	17	41581663	LRRC37A4
rs2532332	Liver(Schadt)	2.4214e-59	17	41703504	DND1
rs2950694	Kidney(unpublished)	3.61e-57	17	41704075	LRRC37A3
rs17563986	SubcutaneousAdipose(Greenawalt)	4.02e-50	17	41347100	SH3GLP1
rs17649553	Monocytes(Zeller)	9.99988867182683e-321	17	41350476	MAPK8IP1
rs17649641	Monocytes(Zeller)	9.99988867182683e-321	17	41353200	MAPK8IP1
rs17649700	Monocytes(Zeller)	9.99988867182683e-321	17	41353729	MAPK8IP1
rs1467969	Monocytes(Zeller)	9.99988867182683e-321	17	41354156	MAPK8IP1
rs17649954	Monocytes(Zeller)	9.99988867182683e-321	17	41357489	MAPK8IP1
rs17564619	Monocytes(Zeller)	9.99988867182683e-321	17	41357966	MAPK8IP1
rs17650063	Monocytes(Zeller)	9.99988867182683e-321	17	41358383	MAPK8IP1
rs17564780	Monocytes(Zeller)	9.99988867182683e-321	17	41361241	MAPK8IP1
rs17650381	Monocytes(Zeller)	9.99988867182683e-321	17	41368853	MAPK8IP1
rs12150111	Monocytes(Zeller)	9.99988867182683e-321	17	41369767	MAPK8IP1
rs4327091	Monocytes(Zeller)	9.99988867182683e-321	17	41377578	MAPK8IP1
rs17571718	Monocytes(Zeller)	9.99988867182683e-321	17	41388634	MAPK8IP1
rs17571739	Monocytes(Zeller)	9.99988867182683e-321	17	41388781	MAPK8IP1
rs17650872	Monocytes(Zeller)	9.99988867182683e-321	17	41395352	MAPK8IP1
rs17572169	Monocytes(Zeller)	9.99988867182683e-321	17	41401810	MAPK8IP1
rs17651213	Monocytes(Zeller)	9.99988867182683e-321	17	41407760	MAPK8IP1
rs17572361	Monocytes(Zeller)	9.99988867182683e-321	17	41407845	MAPK8IP1
rs17572851	Monocytes(Zeller)	9.99988867182683e-321	17	41419603	MAPK8IP1
rs17572893	Monocytes(Zeller)	9.99988867182683e-321	17	41420045	MAPK8IP1
rs17573175	Monocytes(Zeller)	9.99988867182683e-321	17	41426926	MAPK8IP1
rs1078268	Monocytes(Zeller)	9.99988867182683e-321	17	41431738	MAPK8IP1
rs8070723	Monocytes(Zeller)	9.99988867182683e-321	17	41436901	MAPK8IP1
rs17652449	Monocytes(Zeller)	9.99988867182683e-321	17	41444774	MAPK8IP1
rs17652502	Monocytes(Zeller)	9.99988867182683e-321	17	41450308	MAPK8IP1
rs17574228	Monocytes(Zeller)	9.99988867182683e-321	17	41460355	MAPK8IP1
rs1076222	Monocytes(Zeller)	9.99988867182683e-321	17	41465616	MAPK8IP1
rs17653162	Monocytes(Zeller)	9.99988867182683e-321	17	41467674	MAPK8IP1
rs17574824	Monocytes(Zeller)	9.99988867182683e-321	17	41470954	MAPK8IP1
rs11079729	Monocytes(Zeller)	9.99988867182683e-321	17	41471416	MAPK8IP1
rs12150090	Monocytes(Zeller)	9.99988867182683e-321	17	41471733	MAPK8IP1
rs17575556	Monocytes(Zeller)	9.99988867182683e-321	17	41491663	MAPK8IP1
rs17575850	Monocytes(Zeller)	9.99988867182683e-321	17	41500209	MAPK8IP1
rs17659881	Monocytes(Zeller)	9.99988867182683e-321	17	41513416	MAPK8IP1
rs17660065	Monocytes(Zeller)	9.99988867182683e-321	17	41518102	MAPK8IP1
rs17660132	Monocytes(Zeller)	9.99988867182683e-321	17	41521621	MAPK8IP1
rs17660595	Monocytes(Zeller)	9.99988867182683e-321	17	41536766	MAPK8IP1
rs17577094	Monocytes(Zeller)	9.99988867182683e-321	17	41543275	MAPK8IP1
rs17660907	Monocytes(Zeller)	9.99988867182683e-321	17	41546868	MAPK8IP1
rs2532316	Monocytes(Zeller)	9.99988867182683e-321	17	41569489	MAPK8IP1
rs2532297	Monocytes(Zeller)	9.99988867182683e-321	17	41587103	MAPK8IP1
rs1406068	Monocytes(Zeller)	9.99988867182683e-321	17	41590303	MAPK8IP1
rs2532286	Monocytes(Zeller)	9.99988867182683e-321	17	41597441	MAPK8IP1
rs2532276	Monocytes(Zeller)	9.99988867182683e-321	17	41602401	MAPK8IP1
rs2532259	Monocytes(Zeller)	9.99988867182683e-321	17	41609141	MAPK8IP1
rs2732647	Kidney(unpublished)	4.59e-27	17	41610190	LOC644172
rs2732589	Monocytes(Zeller)	9.99988867182683e-321	17	41621799	MAPK8IP1
rs1918788	Monocytes(Zeller)	9.99988867182683e-321	17	41623394	MAPK8IP1
rs2732596	Monocytes(Zeller)	9.99988867182683e-321	17	41625323	MAPK8IP1
rs2732675	Monocytes(Zeller)	9.99988867182683e-321	17	41635965	MAPK8IP1
rs2732674	Monocytes(Zeller)	9.99988867182683e-321	17	41636474	MAPK8IP1
rs2532418	Monocytes(Zeller)	9.99988867182683e-321	17	41644356	MAPK8IP1
rs2668695	Monocytes(Zeller)	9.99988867182683e-321	17	41647903	MAPK8IP1
rs2668617	Monocytes(Zeller)	9.99988867182683e-321	17	41707062	MAPK8IP1
rs2668624	Monocytes(Zeller)	9.99988867182683e-321	17	41708649	MAPK8IP1
rs2261201	Cerebellum(Gibbs)	2.11e-12	17	41710326	MAPK8IP1
rs4329955	Liver(Greenawalt)	2.82e-09	17	33692790	TBC1D3B
rs4329955	Liver(Greenawalt)	1.71e-09	17	33692790	TBC1D3C
rs4329955	SubcutaneousAdipose(Greenawalt)	1.48e-08	17	33692790	TBC1D3B
rs4329955	Omentum(Greenawalt)	1.1e-09	17	33692790	TBC1D3B
rs4329955	Omentum(Greenawalt)	8.74e-10	17	33692790	TBC1D3C
rs4514720	Monocytes(Zeller)	8.96e-33	17	33694617	TBC1D3B
rs4514720	Monocytes(Zeller)	8.26e-13	17	33694617	TBC1D3G
rs2277616	DLPFC:All(Emilsson)	1.37e-05	17	40332718	ITGA2B
rs2277616	VC:Norm(Emilsson)	7.08e-05	17	40332718	ITGA2B
rs2277616	VC:Alzh(Emilsson)	1.91e-07	17	40332718	ITGA2B
rs2277616	VC:All(Emilsson)	5.04e-12	17	40332718	ITGA2B
rs8112960	Omentum(Greenawalt)	2.35e-120	19	21567211	ZNF595
rs8112960	Omentum(Greenawalt)	2.21e-31	19	21567211	ZNF679
rs8112960	Omentum(Greenawalt)	6.21e-24	19	21567211	ZNF479
rs8112960	Omentum(Greenawalt)	1.91e-09	19	21567211	ZNF99
rs8112960	Omentum(Greenawalt)	7.64e-17	19	21567211	ZNF486
rs3817397	Liver(Schadt)	1.36699e-37	19	21568492	ZNF595
rs7254018	Liver(Greenawalt)	1.1e-72	19	21571239	ZNF595
rs7254018	SubcutaneousAdipose(Greenawalt)	7.75e-102	19	21571239	ZNF595
rs7254018	SubcutaneousAdipose(Greenawalt)	2.47e-14	19	21571239	ZNF679
rs7254018	SubcutaneousAdipose(Greenawalt)	3.06e-12	19	21571239	ZNF479
rs178058	Liver(Greenawalt)	5.57e-05	22	19523604	PI4KAP2
rs178058	SubcutaneousAdipose(Greenawalt)	1.46e-05	22	19523604	PI4KAP2
rs5761386	Kidney(unpublished)	0.00152	22	19615846	POM121L10P
rs4822700	Omentum(Greenawalt)	5.46e-13	22	19630308	PI4KAP2
