# Supplementary material for: Synthesis of 53 tissue and cell line expression QTL datasets reveals master eQTLs
Source: BMC Genomics. 2014 Jun 27;15(1):532. doi: 10.1186/1471-2164-15-532 (PMC4102726; doi:10.1186/1471-2164-15-532)
Supplement: Supplementary file 9 — Additional file 9: Putative novel trans-eQTL and results at chr 11p15.5. Putative novel trans-eQTL and results at chr 11p15.5. All cis and trans results for 11p15.5 are displayed. (XLSX 11 KB) [file 12864_2013_6258_MOESM9_ESM.xlsx]

## Sheet: Sheet1
Table S8. Putative novel trans-eQTL and results at chr 11p15.5
SNPid	Tissue dataset	eQTL p-value	eGene	eGene locale (hg19)
trans associations
rs10902222	Liver(Greenawalt)	4.26e-48	LRFN1	chr19:39.7mb
rs10902222	Liver(Greenawalt)	1.77e-09	HCN2	chr19:0.59mb
rs10902222	SubcutaneousAdipose(Greenawalt)	5.14e-14	LRFN1	chr19:39.7mb
rs10902222	Omentum(Greenawalt)	3.66e-22	LRFN1	chr19:39.7mb
rs10902222	Blood(Fehrmann)	9.8e-198	FAM72B	chr1:120.8Mb
cis associations
rs10902222	DLPFC:All(Emilsson)	2.07e-24	PNPLA2	chr11:0.8Mb
rs10902222	Omentum(Greenawalt)	3.43e-12	RPLP2	chr11:0.8Mb
rs10902222	VC:All(Emilsson)	5.45e-11	PNPLA2	chr11:0.8Mb
rs10902222	DLPFC:Norm(Emilsson)	1.05e-10	PNPLA2	chr11:0.8Mb
rs10902222	LCL(Stranger)	1.99e-10	RPLP2	chr11:0.8Mb
rs10902222	DLPFC:Alzh(Emilsson)	6.11e-09	PNPLA2	chr11:0.8Mb
rs10902222	SubcutaneousAdipose(Greenawalt)	4.38e-08	RPLP2	chr11:0.8Mb
rs10902222	CR:All(Emilsson)	4.58e-08	RPLP2	chr11:0.8Mb
rs10902222	DLPFC:All(Emilsson)	7.43e-08	RPLP2	chr11:0.8Mb
rs10902222	Blood(Fehrmann)	1.2e-07	PNPLA2	chr11:0.8Mb
rs10902222	DLPFC:Hunt(Emilsson)	4.06e-07	PNPLA2	chr11:0.8Mb
rs10902222	DLPFC:All(Emilsson)	5.6e-07	LRDD	chr11:0.8Mb
rs10902222	VC:Norm(Emilsson)	6.04e-07	PNPLA2	chr11:0.8Mb
rs10902222	VC:All(Emilsson)	1.01e-06	LRDD	chr11:0.8Mb
rs10902222	VC:Norm(Emilsson)	1.31e-06	LRDD	chr11:0.8Mb
rs10902222	Blood(Fehrmann)	1.8e-06	LRDD	chr11:0.8Mb
rs10902222	CR:Hunt(Emilsson)	7.02e-06	LRDD	chr11:0.8Mb
rs10902222	Blood(Emilsson)	9.05e-06	EPS8L2	chr11:0.8Mb
rs10902222	DLPFC:Alzh(Emilsson)	4.35e-05	RPLP2	chr11:0.8Mb
