# Supplementary material for: Synthesis of 53 tissue and cell line expression QTL datasets reveals master eQTLs
Source: BMC Genomics. 2014 Jun 27;15(1):532. doi: 10.1186/1471-2164-15-532 (PMC4102726; doi:10.1186/1471-2164-15-532)
Supplement: Supplementary file 10 — Additional file 10: Long range cis eQTLs (P < 5E-8) and their short and long cis-eQTL associations. Short- and long-range cis-eQTL associations for chromosome 16 and 20 regions with associations overlapping ENCODE 5C (chromatin conformation) interactions in lymphoblastoid cell lines. (XLSX 13 KB) [file 12864_2013_6258_MOESM10_ESM.xlsx]

## Sheet: Sheet1
Table S9A. Long range cis eQTLs (P<5E-8) and their short and long cis-eQTL associations
SNPid	Tissue	eQTL p-value	SNP chromosome	SNP position (hg18)	eGene	eGene coordinates (hg18)
long-range cis
rs932562	SubcutaneousAdipose(Greenawalt)	2.91e-22	20	33334724	WFDC2	43531808-43543586
short-range cis for same SNP
rs932562	DLPFC:All(Emilsson)	1.28e-18	20	33334724	MMP24	33278117-33328218
rs932562	DLPFC:Norm(Emilsson)	1.34e-06	20	33334724	MMP24	33278117-33328218
rs932562	VC:Norm(Emilsson)	3.88e-05	20	33334724	MMP24	33278117-33328218
rs932562	VC:Alzh(Emilsson)	4.72e-06	20	33334724	MMP24	33278117-33328218
rs932562	VC:All(Emilsson)	3.95e-12	20	33334724	MMP24	33278117-33328218
long-range cis
rs1045001	SubcutaneousAdipose(Emilsson)	1.88e-08	16	47275	RHBDL1	665707-668268
short-range cis for same SNPs
rs1045001	CD4+lymph(Murphy)	6.46e-09	16	47275	C16orf33	45766-47669
rs1045001	Lymphocytes(Goring)	2.46e-20	16	47275	POLR3K	36979-43632
rs1045001	Monocytes(Zeller)	6.06e-37	16	47275	POLR3K	36979-43632
Table S9B. ENCODE 5C interactions overlapping long-range cis eQTLs
Chr	Feature start position	Feature end position	ENCODE 5C interaction	5C association	Interaction distance (bp)
20	33332147	33351940	Interacts with chr20:33492365-33500088 (hg18) in K562 cells	Q-value:0	140425
			Interacts with chr20:33500088-33504130 (hg18) in K562 cells	P-value:6.67E-16	148148
			Interacts with chr20:33403330-33404306 (hg18) in HELA cells	P-value:4.44E-16	51390
			Interacts with chr20:33492365-33500088 (hg18) in GM12878 cells	P-value:1.89E-10	140425
			Interacts with chr20:33410119-33418590 (hg18) in HELA cells	P-value:6.13E-09	58179
			Interacts with chr20:33426321-33429019 (hg18) in HELA cells	P-value:2.94E-08	74381
			Interacts with chr20:33504130-33505899 (hg18) in HELA cells	P-value:3.52E-07	152190
			Interacts with chr20:33381601-33390613 (hg18) in K562 cells	P-value:1.89E-06	29661
			Interacts with chr20:33500088-33504130 (hg18) in HELA cells	P-value:4.05E-08	148148
			Interacts with chr20:33408034-33410119 (hg18) in HELA cells	P-value:2.28E-06	56094
			Interacts with chr20:33444491-33450533 (hg18) in HELA cells	P-value:1.38E-06	92551
			Interacts with chr20:33381601-33390613 (hg18) in HELA cells	P-value:6.87E-09	29661
			Interacts with chr20:33693242-33694208 (hg18) in HELA cells	P-value:3.03E-06	341302
			Interacts with chr20:33455894-33458206 (hg18) in HELA cells	P-value:4.14E-06	103954
			Interacts with chr20:33404306-33406048 (hg18) in GM12878 cells	P-value:1.91E-05	52366
			Interacts with chr20:33492365-33500088 (hg18) in HELA cells	P-value:2.08E-08	140425
			Interacts with chr20:33369416-33371995 (hg18) in HELA cells	P-value:1.42E-05	17476
			Interacts with chr20:33529869-33537562 (hg18) in HELA cells	P-value:7.27E-10	177929
			Interacts with chr20:33379936-33381601 (hg18) in HELA cells	P-value:1.77E-09	27996
			Interacts with chr20:33375114-33379936 (hg18) in HELA cells	P-value:1.16E-05	23174
			Interacts with chr20:33583765-33587426 (hg18) in HELA cells	P-value:4.69E-08	231825
			Interacts with chr20:33500088-33504130 (hg18) in GM12878 cells	P-value:2.48E-08	148148
			Interacts with chr20:33390613-33393477 (hg18) in HELA cells	P-value:2.43E-12	38673
16	44233	50870	Interacts with chr16:185996-189076 (hg18) in GM12878 cells	Q-value:0	135126
			Interacts with chr16:447075-454367 (hg18) in GM12878 cells	Q-value:0	396205
			Interacts with chr16:86219-87751 (hg18) in HELA cells	Q-value:0	35349
			Interacts with chr16:332111-334891 (hg18) in GM12878 cells	Q-value:0	281241
			Interacts with chr16:91499-95258 (hg18) in GM12878 cells	P-value:8.66E-11	40629
			Interacts with chr16:95258-100532 (hg18) in GM12878 cells	P-value:6.24E-10	44388
			Interacts with chr16:332111-334891 (hg18) in HELA cells	P-value:6.60E-10	281241
			Interacts with chr16:496515-499413 (hg18) in GM12878 cells	P-value:2.01E-09	445645
			Interacts with chr16:95258-100532 (hg18) in K562 cells	P-value:6.75E-09	44388
			Interacts with chr16:310530-314540 (hg18) in GM12878 cells	P-value:7.11E-09	259660
			Interacts with chr16:421293-433295 (hg18) in GM12878 cells	P-value:2.29E-08	370423
			Interacts with chr16:447075-454367 (hg18) in HELA cells	P-value:4.00E-15	396205
			Interacts with chr16:100532-104689 (hg18) in GM12878 cells	P-value:5.37E-08	49662
			Interacts with chr16:289200-303869 (hg18) in K562 cells	P-value:4.90E-09	238330
			Interacts with chr16:289200-303869 (hg18) in GM12878 cells	P-value:7.07E-07	238330
			Interacts with chr16:91499-95258 (hg18) in HELA cells	P-value:4.76E-06	40629
			Interacts with chr16:185996-189076 (hg18) in K562 cells	P-value:1.41E-10	135126
			Interacts with chr16:496515-499413 (hg18) in K562 cells	P-value:1.88E-07	445645
			Interacts with chr16:310530-314540 (hg18) in K562 cells	P-value:1.80E-06	259660
			Interacts with chr16:334891-335403 (hg18) in HELA cells	P-value:9.31E-06	284021
			Interacts with chr16:447075-454367 (hg18) in K562 cells	P-value:2.21E-05	396205
			Interacts with chr16:332111-334891 (hg18) in K562 cells	P-value:9.41E-08	281241
			Interacts with chr16:95258-100532 (hg18) in HELA cells	P-value:2.44E-07	44388
			Interacts with chr16:131222-134336 (hg18) in K562 cells	P-value:1.49E-09	80352
			Interacts with chr16:314540-327242 (hg18) in K562 cells	P-value:0.0001	263670
			Interacts with chr16:237365-239097 (hg18) in GM12878 cells	P-value:1.04E-05	186495
			Interacts with chr16:64058-65725 (hg18) in HELA cells	P-value:4.84E-11	13188
			Interacts with chr16:303869-310530 (hg18) in HELA cells	P-value:5.73E-05	252999
			Interacts with chr16:185996-189076 (hg18) in HELA cells	P-value:1.73E-08	135126
			Interacts with chr16:303869-310530 (hg18) in K562 cells	P-value:4.08E-11	252999
			Interacts with chr16:100532-104689 (hg18) in K562 cells	P-value:1.52E-06	49662
			Interacts with chr16:91499-95258 (hg18) in K562 cells	P-value:9.15E-06	40629
