# Supplementary material for: Synthesis of 53 tissue and cell line expression QTL datasets reveals master eQTLs
Source: BMC Genomics. 2014 Jun 27;15(1):532. doi: 10.1186/1471-2164-15-532 (PMC4102726; doi:10.1186/1471-2164-15-532)
Supplement: Supplementary file 12 — Additional file 12: cis-eQTL representation by chromosome (relative to length, gene #, RNA #, variation #). Proportion of unique best cis- and trans-eQTLs by autosomal and sex chromosome. Proportions after adjustment for chromosome length, number of CCDS genes, total HuRef human RNA lengths, and number of HuRef variants are displayed, along with overall mean ranks for most to least cis-eQTLs per chromosomes across all adjustments. (XLSX 12 KB) [file 12864_2013_6258_MOESM12_ESM.xlsx]

## Sheet: Sheet1
Table S10. cis-eQTL representation by chromosome (relative to length, gene #, RNA #, variation#)
eQTLs			Chromosome metrics				Chromsome rank for most cis-eQTL (after accounting for metric)
Chromosome	#best cis-QTLs	#best trans-eQTLs	GRCh37.p11 chromosome length	CCDS genes (release 11)	HuRef RNA lengths	HuRef variation	Chr Length	CCDS (# genes)	HuRef RNA length	HuRef Variation	Mean cis-eQTL rank of chromosome
22	1521	155	51304566	605	189471	351962	3	4	11	2	5
21	863	114	48129895	318	68093	341321	11	2	1	9	5.75
6	3689	522	171115067	1445	425962	1605328	9	3	7	12	7.75
20	1640	237	63025520	756	199680	614988	4	14	8	8	8.5
10	2495	351	135534747	1110	270530	1189435	10	9	3	14	9
19	3169	352	59128983	1809	401892	544064	1	22	14	1	9.5
1	5610	624	249250621	2914	721381	1941536	8	18	16	4	11.5
8	2277	352	146364022	916	247206	1274700	18	5	4	19	11.5
9	2325	341	141213431	1063	262123	1013658	16	12	6	13	11.75
13	1226	210	115169878	431	119627	865154	22	1	2	22	11.75
17	2917	521	81195210	1607	453892	692495	2	21	22	3	12
11	3208	466	135006516	1738	482800	1175775	5	19	20	5	12.25
12	3130	444	133851895	1519	484853	1151280	6	17	21	7	12.75
15	1791	219	102531392	821	230292	709294	13	13	15	10	12.75
14	1905	264	107349540	852	272497	766057	12	10	18	11	12.75
16	2065	285	90354753	1131	296467	759517	7	20	19	6	13
4	2386	375	191154276	1048	263311	1660214	20	7	5	20	13
5	2746	387	180915260	1207	338442	1489396	19	8	10	18	13.75
2	3889	528	243199373	1751	485952	2036521	17	11	12	17	14.25
18	963	140	78077248	401	118637	674204	21	6	9	21	14.25
3	3274	489	198022430	1558	412092	1679237	15	16	13	15	14.75
7	2665	442	159138663	1266	366167	1381118	14	15	17	16	15.5
X	337	113	155270560	1155	222234	609551	23	23	23	23	23
Y	0	1	59373566	59	4597	92383	24	24	24	24	24
