# Supplementary material for: Synthesis of 53 tissue and cell line expression QTL datasets reveals master eQTLs
Source: BMC Genomics. 2014 Jun 27;15(1):532. doi: 10.1186/1471-2164-15-532 (PMC4102726; doi:10.1186/1471-2164-15-532)
Supplement: Supplementary file 13 — Additional file 13: Comparison of eQTL results to NHGRI GWAS catalog SNPs. Comparison of eQTL results (all or best eSNPs and their perfect proxies in HapMap CEU) to NHGRI GWAS catalog SNPs. (XLSX 9 KB) [file 12864_2013_6258_MOESM13_ESM.xlsx]

## Sheet: Sheet1
Table S11. Comparison of eQTL results to NHGRI GWAS catalog SNPs
Mapped SNPs (unique SNPs)	NHGRI GWAS SNPs: 11,124 results (8,845 SNPs)	NHGRI GWAS unique SNPs + r^2=1 in CEU (40,574 SNPs)
All eSNPs: 359,268 eQTLs (160,580 eSNPs)	1816	5592
Best eSNPs: 116,563 eQTLs (62,872 eSNPs)	926*	2102
*Spearman rank correlation between P-values for NHGRI GWAS and Best eSNP QTL (P<2.75E-26)
