# Supplementary material for: Synthesis of 53 tissue and cell line expression QTL datasets reveals master eQTLs
Source: BMC Genomics. 2014 Jun 27;15(1):532. doi: 10.1186/1471-2164-15-532 (PMC4102726; doi:10.1186/1471-2164-15-532)
Supplement: Supplementary file 15 — Additional file 15: Enrichment or depletion of nSNPs (n = 100,601) and eQTLs (n = 62,872 best) among 45 full trait GWAS scans. Pubmed identifiers and GWAS traits are given for 45 full GWAS scans whose results were compared to nSNPs (n = 100,601) and eQTLs (n = 62,872 best eSNPs). Genomic inflation factors (λ) are given for each trait and nSNPs and eQTLs for the full scans and at a threshold of P < 1E-2 in the GWAS. Komogorov-Smirnoff (K-S) test p-values for differences in distributions are given. Enrichments are highlighted in blue and depletions in grey, with significant K-S tests in red and non-significant ones in green. (XLSX 17 KB) [file 12864_2013_6258_MOESM15_ESM.xlsx]

## Sheet: Sheet1
Table S12. Enrichment or depletion of nSNPs (n=100,601) and eQTLs (n=62,872 best) among 45 full trait GWAS scans
		Expression QTL (eQTL) GWAS signal enrichment					Nonsynonymous SNP (nSNP) GWAS signal enrichment
GWAS scan trait	PubMed ID	eQTL(λ:full GWAS) / non-eQTL(λ:full GWAS)	Komolgorov-Smirnoff p-value (full GWAS)	eQTL(λ:P<1E-2) / non-eQTL(λ:P<1E-2)	Komolgorov-Smirnoff p-value (P<1E-2)		nSNP(λ:full GWAS) / non-nSNP(λ:full GWAS)	Komolgorov-Smirnoff p-value (full GWAS)	nSNP(λ:P<1E-2) / non-nSNP(λ:P<1E-2)	Komolgorov-Smirnoff p-value (P<1E-2)
Adiponectin	22479202	1.0741	<1E-308	1.17359	3.41e-08		1.01654	0.343	0.944272	0.237	indicates enrichment (>1.0) of eQTLs and/or nSNPs in GWAS
Aortic valve calcium	23388002	0.959346	1.75e-06	0.971832	0.866		0.966502	0.095	1.06283	0.0415	indicates depletion (<=1.0) of eQTLs and/or nSNPs in GWAS
Bone Mineral Density (hip)	18445777	1.03322	0.00907	1.02813	0.63		0.958869	0.418	0.891129	0.0337
Bone Mineral Density (spine)	18445777	1.05402	0.000216	1.00712	0.17		1.04652	0.194	1.05872	0.874	Significant KS test for difference in distributions (P<0.05)
CKDgen Chronic Kidney disease	20383146	1	0.133	1.03501	5.88e-06		1.04741	0.00773	0.873729	0.146	Significant KS test for difference in distributions (P>=0.05)
CKDgen Mircoalbumineria	21355061	1.04741	0.00228	0.997074	0.237		1.04741	0.427	1.00401	0.685
DIAGRAM Type II Diabetes	22885922	1.07486	<1E-308	1.12539	0.000991		1.04634	0.00996	0.92158	0.258
Education: college attainment	23722424	1.03569	2.87e-07	1.19496	4.02e-16		1.0527	0.0472	0.957292	0.38
Education: years	23722424	1.04711	4.44e-16	1.157	7.87e-08		1.05969	0.082	0.946272	0.555
Eye Color	18483556	1.01623	0.0296	1.03846	0.00261		1.03085	0.33	0.997749	0.098
FHS LpPLA2 activity	20442857	1.01877	0.0344	1.06753	0.782		0.972393	0.185	0.884044	0.414
FHS LpPLA2 mass	20442857	1.06196	0.00196	1.30242	4.68e-09		1.06187	0.00812	0.927756	0.695
GIANT body mass index	20935630	1.12053	<1E-308	1.22577	2.95e-05		1.028	0.427	1.084	0.114
GIANT height	20881960	1.34711	<1E-308	1.8146	7.96e-22		1.1912	2.22e-16	1.5857	0.00723
HDL change with statins	20339536	0.979846	0.127	1.00975	0.987		1.01672	0.548	1.0123	0.672
Irritable Bowel Disorder	23128233	1.09518	<1E-308	1.30267	2.55e-15		1.01381	0.486	0.868473	0.00197
LDL change with statins	20339536	1.01709	0.0379	1.01828	0.198		1.03337	0.432	0.941873	0.0295
ICBP Diastolic Blood Pressure	21909115	1.15943	<1E-308	1.2049	0.000189		0.960737	0.24	0.938764	0.00145
ICBP Systolic Blood Pressure	21909115	1.12847	<1E-308	1.30148	7.68e-19		0.941688	0.0089	0.956321	0.183
LipidGen HDL	20686565	1.15519	<1E-308	1.58262	2.93e-27		1.11516	1.91e-09	0.656549	1.63e-08
LipidGen LDL	20686565	1.16211	<1E-308	1.55554	4.67e-24		1.08414	6.84e-07	0.731715	4.07e-06
LipidGen TG	20686565	1.14853	<1E-308	1.58166	3.79e-27		1.12836	1.09e-11	0.602624	2.64e-10
LipidGen Total Chol	20686565	1.20123	<1E-308	1.89575	9.19e-44		1.08293	4.38e-11	0.753795	0.000111
MAGIC Fasting glucose	20081858	1.06371	1.88e-12	1.14229	6.8e-08		1.03167	0.00501	0.92591	0.0122
MAGIC Fasting insulin	20081858	1.05172	1.3e-06	1.03515	0.974		1.05533	0.0247	0.992971	0.924
MAGIC ln HOMA-IR	20081858	1.02749	0.000395	1.05362	0.692		1.059	0.0692	1.00771	0.935
MAGIC ln HOMA-B	20081858	1.05071	8.42e-08	1.04013	0.653		1.00967	0.201	0.969415	0.277
MAGIC 2h glucose adjusted for BMI	20081857	1.03389	1.95e-09	1.16183	1.23e-16		1.03328	0.0295	0.899671	0.514
Major Depressive Disorder	20081856	1.05287	0.000471	1.10404	0.0414		1.09631	0.654	0.851557	0.304
Mitral Annular Calcium	23388002	1.03457	0.00212	0.991647	0.481		0.957905	0.0428	1.04326	0.00188
Multiple Sclerosis	17660530	1.05801	0.0161	1.19275	0.000298		1.00503	0.966	1.01299	0.491
Parkinson's Disease	22451204	1.06444	1.4e-10	1.19837	1.68e-32		1.01664	0.556	0.96899	0.816
Partial Epilepsy	20522523	1.00111	0.319	0.998616	0.198		0.982325	0.713	0.958931	0.301
Rheumatoid Arthritis	20453842	1.0829	<1E-308	1.68322	1.03e-34		1.0204	0.000122	0.700905	1.42e-06
TG change with statins	20339536	0.994077	0.0987	0.970705	0.64		0.974531	0.566	1.02674	0.489
Tetralogy of Fallot	23297363	1.01718	0.0234	1.02723	0.167		1.03597	0.433	0.984226	0.581
Total Chol change with statins	20339536	1.01891	0.0783	1.0002	0.132		1.03114	0.157	0.983409	0.277
Warfarin Maintenance Dose	18535201	1.02493	0.0687	0.98215	0.193		1.04527	0.174	0.963677	0.679
WTCCC Bipolar Disorder	17554300	1.06169	1.11e-16	1.13138	0.165		1.06681	0.809	0.862364	0.00452
WTCCC CAD	17554300	1.15796	<1E-308	1.06232	0.243		1.062	0.305	0.961658	0.514
WTCCC Crohn's Disease	17554300	1.09491	6.66e-15	1.59619	2e-21		0.992916	0.57	1.04059	0.438
WTCCC Hypertension	17554300	1.11396	<1E-308	1.05114	0.826		0.975603	0.114	0.890969	0.0895
WTCCC Rheumatoid Arthritis	17554300	1.06467	4.44e-16	1.23008	2.77e-06		1.03785	0.315	1.00512	0.161
WTCCC Type I Diabetes	17554300	1.16761	<1E-308	1.70755	1.46e-19		1.13284	0.241	0.858532	0.498
WTCCC Type II Diabetes	17554300	1.06382	<1E-308	1.01744	0.181		1.04384	0.737	0.935607	0.278
