# Supplementary material for: Synthesis of 53 tissue and cell line expression QTL datasets reveals master eQTLs
Source: BMC Genomics. 2014 Jun 27;15(1):532. doi: 10.1186/1471-2164-15-532 (PMC4102726; doi:10.1186/1471-2164-15-532)
Supplement: Supplementary file 16 — Additional file 16: Kidney eQTLs reported in this study and association with GWAS traits (P < 5e-8). Kidney eQTLs reported in this study were queries against the NHLBI GRASP GWAS database for overlaps. All GWAS intersections are given and GWAS results with particular relevance to renal function (serum creatinine, SLE and eGFR) are highlighted. (XLSX 13 KB) [file 12864_2013_6258_MOESM16_ESM.xlsx]

## Sheet: Sheet1
Table S13. Kidney eQTLs reported in this study and association with GWAS traits (P<5e-8)
SNPid	Kidney eQTL p-value	Kidney eGene	chr(hg19)	pos(hg19)	PMID	Result Location In GWAS Paper	GWAS.p	Effect	SE	OR/HR	LCI	UCI	Phenotype	InGene	NearestGene	InLincRNA	InMiRNA	InMiRNABS	dbSNPfxn	dbSNPMAF	dbSNPalleles/het/se	dbSNPvalidation	dbSNPClinStatus	ORegAnno	ConservPredTFBS	HumanEnhancer	RNAedit	PolyPhen2	SIFT	LS-SNP	UniProt
rs9272535	3.75e-21	HLA-DQA1	6	32606756	20453842	FullScan	2.05049e-93						Rheumatoid arthritis	(HLA-DQA1)					Intron	A;0.1969	A/G;?;?	YES
rs7294	4.55e-11	VKORC1	16	31102321	19578179	Table S1	1.4e-45	3.259					Acenocoumarol (warfarin) maintenance dose	(VKORC1)					3'UTR	T;0.3109	A/G;0.465386;0.12692	YES
rs1431403	3.23e-15	HLA-DPB1	6	33047031	20453842	FullScan	1.02869e-39						Rheumatoid arthritis	(HLA-DPA1)(HLA-DPB1)					Intron	C;0.4354	C/T;?;?	YES
rs9272535	3.75e-21	HLA-DQA1	6	32606756	21156761	Table S4	1.91e-34						Rheumatoid arthritis (ACPA-positive)	(HLA-DQA1)					Intron	A;0.1969	A/G;?;?	YES
rs835223	1.41e-05	DAB2	5	39381357	20383146	Full Scan	1.7e-12						Serum creatinine	(DAB2)					Intron	T;0.2894	A/G;?;?	YES
rs2549794	1.81e-36	ERAP2	5	96244549	21297633	Table S9	4.47e-11			1.16	1.11	1.21	Crohn's disease	(ERAP2)					Intron	C;0.348	C/T;?;?	YES
rs11802413	1.43e-11	TMEM57	1	25760920	20686565	Table S5	5e-11						Total cholesterol	(TMEM57)					Intron	C;0.4973	C/T;?;?	YES
rs1431403	3.23e-15	HLA-DPB1	6	33047031	17554300	Webdata	1.12e-10						Rheumatoid arthritis, gender differentiated	(HLA-DPA1)(HLA-DPB1)					Intron	C;0.4354	C/T;?;?	YES
rs835223	1.41e-05	DAB2	5	39381357	20383146	Table 4	1.7e-10						Serum creatinine estimated glomerular filtration rate (eGFR)	(DAB2)					Intron	T;0.2894	A/G;?;?	YES
rs11802413	1.43e-11	TMEM57	1	25760920	20686565	Table S5	2e-10						LDL cholesterol	(TMEM57)					Intron	C;0.4973	C/T;?;?	YES
rs1431403	3.23e-15	HLA-DPB1	6	33047031	21156761	Table S3	1.32e-09						Rheumatoid arthritis (ACPA-positive)	(HLA-DPA1)(HLA-DPB1)					Intron	C;0.4354	C/T;?;?	YES
rs7808907	3.88e-13	IRF5	7	128584084	21408207	Table S2	5.4e-09			0.72	0.64	0.8	Anti-dsDNA autoantibody status in systemic lupus erythematosus (SLE) patients	(IRF5)					Intron	C;0.4551	C/T;?;?	YES
