# Supplementary material for: Synthesis of 53 tissue and cell line expression QTL datasets reveals master eQTLs
Source: BMC Genomics. 2014 Jun 27;15(1):532. doi: 10.1186/1471-2164-15-532 (PMC4102726; doi:10.1186/1471-2164-15-532)
Supplement: Supplementary file 17 — Additional file 17: Peripheral plaque eQTLs reported in this study and association with GWAS traits (P < 5e-8). Plaque eQTLs reported in this study were queries against the NHLBI GRASP GWAS database for overlaps. All GWAS intersections are given and several associations with coronary artery disease and myocardial infarction are highlighted. (XLSX 38 KB) [file 12864_2013_6258_MOESM17_ESM.xlsx]

## Sheet: Sheet1
Table S14. Peripheral plaque eQTLs reported in this study and association with GWAS traits (P<5e-8)
SNPid	Plaque eQTL p-value	Plaque eGene	chr(hg19)	pos(hg19)	PMID	Result Location In GWAS Paper	GWAS.p	Effect	SE	OR/HR	LCI	UCI	Phenotype	InGene	NearestGene	InLincRNA	InMiRNA	InMiRNABS	dbSNPfxn	dbSNPMAF	dbSNPalleles/het/se	dbSNPvalidation	dbSNPClinStatus	ORegAnno	ConservPredTFBS	HumanEnhancer	RNAedit	PolyPhen2	SIFT	LS-SNP	UniProt
rs10802075	7.27e-18	WARS2	1	119627227	20935629	Table4	1.31e-163						Waist hip ratio	(WARS2)					Intron	T;0.1758	C/T;?;?	YES
rs4803750	3.78e-05	ZNF233	19	45247627	20686565	FullScan	1.95e-94						LDL cholesterol			Feature start:end=45240862:45250906(XLOC_013095;+;1;liver)				G;0.0824	A/G;?;?	YES
rs9267873	1.34e-06	AGPAT1	6	32199352	20453842	FullScan	2.36e-91						Rheumatoid arthritis							C;0.2395	C/T;?;?	YES
rs9267873	1.34e-06	AGPAT1	6	32199352	19503088	Table S2	1.15e-59			1.838			Rheumatoid arthritis							C;0.2395	C/T;?;?	YES
rs4803750	3.78e-05	ZNF233	19	45247627	22022282	Table S11	4.2e-55						Metabolic syndrome domains (Multivariate analysis)			Feature start:end=45240862:45250906(XLOC_013095;+;1;liver)				G;0.0824	A/G;?;?	YES
rs4803750	3.78e-05	ZNF233	19	45247627	20686565	FullScan	1.02e-53						Total cholesterol			Feature start:end=45240862:45250906(XLOC_013095;+;1;liver)				G;0.0824	A/G;?;?	YES
rs4803750	3.78e-05	ZNF233	19	45247627	19936222	Table S3	3.46e-51	-8.495					APOB assay lipoprotein fraction concentration			Feature start:end=45240862:45250906(XLOC_013095;+;1;liver)				G;0.0824	A/G;?;?	YES
rs6902723	6.45e-18	HLA-DQB2	6	32731960	17554300	Webdata	3.75e-49						Type 1 diabetes, combined control dataset						5' of gene within 2000bp	G;0.3961	A/G;?;?	YES
rs12042319	6.11e-15	DOCK7	1	63049819	20686565	FullScan	8.92e-41						Total cholesterol	(DOCK7)					Intron	A;0.3027	A/G;?;?	YES
rs12042319	6.11e-15	DOCK7	1	63049819	20686565	FullScan	2.31e-39						Triglycerides	(DOCK7)					Intron	A;0.3027	A/G;?;?	YES
rs4350231	2.94e-05	BF112104	1	62922660	20686565	FullScan	6.3e-39						Total cholesterol	(DOCK7)					Intron	A;0.2917	A/G;?;?	YES
rs4350231	2.94e-05	BF112104	1	62922660	20686565	FullScan	7.53e-39						Triglycerides	(DOCK7)					Intron	A;0.2917	A/G;?;?	YES
rs4803750	3.78e-05	ZNF233	19	45247627	19936222	Table S3	1.48e-37	-9.284					LDL cholesterol lipoprotein fraction concentration			Feature start:end=45240862:45250906(XLOC_013095;+;1;liver)				G;0.0824	A/G;?;?	YES
rs4803750	3.78e-05	ZNF233	19	45247627	22022282	Table S11	1.3e-33						Metabolic syndrome domains (Atherogenic Dyslipidemia - PC1)			Feature start:end=45240862:45250906(XLOC_013095;+;1;liver)				G;0.0824	A/G;?;?	YES
rs2250205	5.06e-06	MMP24	20	33867924	20802025	Table S1	4.63e-33	0.1381	0.01147				Plasma protein-C levels	(EIF6)					Intron	A;0.2221	A/G;?;?	YES
rs387608	2.61e-05	SKIV2L	6	31941557	20453842	FullScan	5.76e-33						Rheumatoid arthritis	(STK19)					Intron	A;0.1767	C/T;?;?	YES
rs8099917	2.63e-05	RYR1	19	39743165	19749757	Table 1	2.68e-32			27.1	14.6	50.3	Anti-hepatitis C virus treatment response (Null virologic responder to pegylated interferon-alpha and ribavarin therapy)							G;0.1387	G/T;?;?	YES
rs2523467	4.08e-24	BC035656	6	31362930	17554300	Webdata	2.11e-31						Type 1 diabetes, combined control dataset							T;0.4185	A/G;?;?	YES
rs2656073	3.04e-05	AF147302	15	78742276	20418888	TableS2	2.3e-31	0.62	0.05				Nicotine dependence (smoking), cigarettes per day	(IREB2)					Intron	T;0.2436	A/C;?;?	YES
rs9267873	1.34e-06	AGPAT1	6	32199352	17804836	RawUnadjustedPValues	1.04e-29						Rheumatoid arthritis							C;0.2395	C/T;?;?	YES
rs2656073	3.04e-05	AF147302	15	78742276	20418889	TableS2	2.74e-29	-0.059	0.0052				Nicotine dependence (smoking), cigarettes per day	(IREB2)					Intron	T;0.2436	A/C;?;?	YES
rs8099917	2.63e-05	RYR1	19	39743165	19749757	Table 1	1.11e-27			27.2	13.9	53.4	Anti-hepatitis C virus treatment response (null virologic response vs sustained virologic response)							G;0.1387	G/T;?;?	YES
rs4803750	3.78e-05	ZNF233	19	45247627	19936222	Table S4	1.3e-27	-9.276					LDL cholesterol lipoprotein fraction concentration in fasting sample			Feature start:end=45240862:45250906(XLOC_013095;+;1;liver)				G;0.0824	A/G;?;?	YES
rs4803750	3.78e-05	ZNF233	19	45247627	19936222	Table S1	1.2e-26	-50	4.6				LDL cholesterol large lipoprotein fraction concentration			Feature start:end=45240862:45250906(XLOC_013095;+;1;liver)				G;0.0824	A/G;?;?	YES
rs4536600	4.5e-07	MAP3K2	2	128002572	20802025	Table S1	3.03e-26	-0.1033	0.009717				Plasma protein-C levels							G;0.3246	A/G;?;?	YES
rs8099917	2.63e-05	RYR1	19	39743165	19684573	Table S7	3.7e-26						Anti-hepatitis C virus treatment response (sustained virological response)							G;0.1387	G/T;?;?	YES
rs6929846	2.83e-07	BTN3A1	6	26458265	21211798	Table 3	3.5e-24						Myocardial infarction (MI)	(BTN2A1)					5'UTR	T;0.2473	C/T;?;?	YES
rs241438	2.36e-08	TAP2	6	32797620	20453842	FullScan	1.81e-22						Rheumatoid arthritis	(TAP2)					Intron	T;0.369	A/G;?;?	YES
rs9276810	1.11e-05	AK057104	6	32810443	20453842	FullScan	2.99e-22						Rheumatoid arthritis	(PSMB8)					Intron	A;0.4066	A/G;?;?	YES
rs4803750	3.78e-05	ZNF233	19	45247627	21943158	Table S3	1.3e-21						LDL cholesterol			Feature start:end=45240862:45250906(XLOC_013095;+;1;liver)				G;0.0824	A/G;?;?	YES
rs7607907	2.78e-05	ERCC3	2	128144286	20802025	Table S1	8.15e-21	-0.09777	0.01042				Plasma protein-C levels							C;0.174	C/T;0.347001;0.230415	YES
rs8099917	2.63e-05	RYR1	19	39743165	21228123	Table 1	1e-20			3	2.4	3.8	Response to type I interferon treatment of chronic hepatitis C virus infection							G;0.1387	G/T;?;?	YES
rs2056493	9.21e-14	SPATA5L1	15	45648272	20383146	Full Scan	4.4e-20						Serum creatinine							G;0.456	A/G;?;?	YES
rs2269425	8.61e-08	AGPAT1	6	32123639	19503088	Table S2	7.04e-20			1.56			Rheumatoid arthritis	(PPT2)(PPT2-EGFL8)					Intron	A;0.1777	C/T;?;?	YES
rs4803750	3.78e-05	ZNF233	19	45247627	19936222	Table S1	2.4e-19	-49	5.5				LDL cholesterol large lipoprotein fraction concentration in fasting sample			Feature start:end=45240862:45250906(XLOC_013095;+;1;liver)				G;0.0824	A/G;?;?	YES
rs2270450	1.08e-10	SLC25A27	6	46644875	22003152	Table S1	6.22e-19	0.037	0.004				Lp-PLA2 mass	(SLC25A27)					3'UTR;Intron	T;0.2601	C/T;?;?	YES
rs4803750	3.78e-05	ZNF233	19	45247627	19802338	Table 2	8.7e-19	-8.1					APOB (apolipoprotein B)			Feature start:end=45240862:45250906(XLOC_013095;+;1;liver)				G;0.0824	A/G;?;?	YES
rs2516399	3.63e-06	ATP6V1G2	6	31481299	20453842	FullScan	2.21e-18						Rheumatoid arthritis							G;0.1383	A/C/G/T;?;?	YES
rs12042319	6.11e-15	DOCK7	1	63049819	20686565	FullScan	3.47e-18						LDL cholesterol	(DOCK7)					Intron	A;0.3027	A/G;?;?	YES
rs6088764	2.93e-06	AK098707	20	33793159	20802025	Table S1	4.17e-18	0.08813	0.01014				Plasma protein-C levels							A;0.3301	A/C;?;?	YES
rs4803750	3.78e-05	ZNF233	19	45247627	19060911	Table S1	9.59e-18	-0.251	0.029				LDL cholesterol			Feature start:end=45240862:45250906(XLOC_013095;+;1;liver)				G;0.0824	A/G;?;?	YES
rs2523467	4.08e-24	BC035656	6	31362930	20453842	FullScan	1.24e-17						Rheumatoid arthritis							T;0.4185	A/G;?;?	YES
rs4350231	2.94e-05	BF112104	1	62922660	20686565	FullScan	2.98e-17						LDL cholesterol	(DOCK7)					Intron	A;0.2917	A/G;?;?	YES
rs1805007	1.76e-07	DBNDD1	16	89986117	21700618	Table S5	4.3e-17			1.55	1.45	1.66	Cutaneous basal cell carcinoma (skin cancer)	(MC1R)					Missense	T;0.0302	C/G/T;?;?	YES	untested						R151C:(R>C);(1.00>0.00);(TOLERATED>DELETERIOUS)		(MSHR;TOPO_DOM;141-163;Cytoplasmic (Potential).);(MSHR;VARIANT;151-151;R -> C (associated with red hair and light skin of type I; binds to alpha-MSH but cannot be stimulated to produce cAMP; dbSNP:rs1805007). /FTId=VAR_008522.)
rs7744381	1.21e-06	HLA-DPB1	6	33081798	20453842	FullScan	1.94e-16						Rheumatoid arthritis	(HLA-DPB2)						T;0.1648	C/T;?;?	YES
rs1023252	3.6e-11	MTHFR	1	11899033	21273288	Table S1	3.2e-16	0.2	0.02				N-terminal signal peptide of pro-B-type natriuretic peptide blood level	(CLCN6)					Intron	T;0.2125	G/T;?;?	YES		Feature start:end=11898386:11899236(OREG0013104:REGULATORY REGION;;CTCF;CTCF ChIP-chip sites (Ren lab);ChIP-on-chip (ChIP-chip);;17382889;)
rs9267873	1.34e-06	AGPAT1	6	32199352	21323541	Table S6	7.67e-16						Idiopathic membranous nephropathy							C;0.2395	C/T;?;?	YES
rs4803750	3.78e-05	ZNF233	19	45247627	19060906	FullScan	7.93e-16						LDL cholesterol			Feature start:end=45240862:45250906(XLOC_013095;+;1;liver)				G;0.0824	A/G;?;?	YES
rs4656856	1.05e-13	BU682701	1	159859392	21738479	Table S4	2.01e-15	0.0469	0.0059				Monocyte count	(CCDC19)					Intron	T;0.2866	C/T;?;?	YES
rs216295	1.67e-05	C12orf53	12	6154206	21534939	Table 2	5.13e-15	-0.21	0.03				von Willebrand factor (vWF)	(VWF)					Intron	T;0.1415	A/G;?;?	YES
rs13210247	9.88e-10	AF136408	6	111922720	20953186	Table 1	1.73e-14			1.69	1.48	1.94	Psoriatic arthritis	(TRAF3IP2)(TRAF3IP2-AS1)					Intron	G;0.0962	A/G;?;?	YES
rs11171739	5.52e-14	RPS26	12	56470625	17554300	TableS9	2.04e-14						Type 1 diabetes							C;0.4574	C/T;?;?	YES
rs4803750	3.78e-05	ZNF233	19	45247627	22022282	Table S11	2.4e-14						Metabolic syndrome domains (Vascular Inflammation - PC1)			Feature start:end=45240862:45250906(XLOC_013095;+;1;liver)				G;0.0824	A/G;?;?	YES
rs6902723	6.45e-18	HLA-DQB2	6	32731960	17660530	RawUnadjustedPvalues	2.4e-14						Multiple sclerosis						5' of gene within 2000bp	G;0.3961	A/G;?;?	YES
rs4803750	3.78e-05	ZNF233	19	45247627	19802338	Table S2	3.6e-14	-9.6					LDL cholesterol			Feature start:end=45240862:45250906(XLOC_013095;+;1;liver)				G;0.0824	A/G;?;?	YES
rs17646665	3.24e-07	SYPL2	1	109912051	20686565	FullScan	4.17e-14						LDL cholesterol	(SORT1)					Intron	G;0.043	A/G;?;?	YES
rs3130982	2.26e-16	PSORS1C1	6	31084075	21051598	Table S2	4.2e-14	0.462	0.061				HIV-1 control	(CDSN)(PSORS1C1)					Intron;Synonymous	G;0.3814	C/G/T;?;?	YES
rs1986617	1.33e-05	WDR5B	3	122116557	20661308	Table S2	4.24e-14	0.00181	0.000237				Serum calcium	(FAM162A)					Intron	A;0.2537	A/T;?;?	YES
rs6929846	2.83e-07	BTN3A1	6	26458265	21211798	Table S5	5.1e-14						Myocardial infarction (MI) (male)	(BTN2A1)					5'UTR	T;0.2473	C/T;?;?	YES
rs798887	1.69e-07	LILRA3	19	54793188	20686565	Table S5	6e-14						HDL cholesterol							G;0.3791	A/G;?;?	YES
rs387608	2.61e-05	SKIV2L	6	31941557	19503088	Table S2	7.15e-14			0.6387			Rheumatoid arthritis	(STK19)					Intron	A;0.1767	C/T;?;?	YES
rs9393713	3.52e-14	BTN3A2	6	26373678	17554300	Webdata	7.64e-14						Type 1 diabetes, combined control dataset	(BTN3A2)					Intron	A;0.0719	A/G;?;?	YES
rs4803750	3.78e-05	ZNF233	19	45247627	19060911	Table S1	7.81e-14	-0.179	0.024				Total cholesterol			Feature start:end=45240862:45250906(XLOC_013095;+;1;liver)				G;0.0824	A/G;?;?	YES
rs1465788	1.46e-06	ZFP36L1	14	69263599	19430480	Table S1	1.5e-13						Type 1 diabetes							T;0.2903	A/G;?;?	YES
rs7554511	1.38e-09	C1orf81	1	200877562	21297633	Table 3	2.04e-13			1.19	1.14	1.25	Ulcerative colitis	(C1orf106)					Intron	A;0.1552	A/C;?;?	YES
rs3859192	2.14e-20	GSDMA	17	38128648	20860503	TableS1	2.22e-13			1.22	1.15	1.28	Asthma, childhood onset	(GSDMA)					Intron	T;0.4226	C/T;?;?	YES
rs2516399	3.63e-06	ATP6V1G2	6	31481299	17554300	Webdata	2.91e-13						Type 1 diabetes, Rheumatoid arthritis, combined case analysis							G;0.1383	A/C/G/T;?;?	YES
rs6929846	2.83e-07	BTN3A1	6	26458265	21211798	Table 4	3.4e-13						Hypertension	(BTN2A1)					5'UTR	T;0.2473	C/T;?;?	YES
rs907446	1.76e-07	STBD1	4	77254804	20383146	Full Scan	5.5e-13						Serum creatinine	(CCDC158)					Intron	T;0.2353	C/T;?;?	YES
rs3859192	2.14e-20	GSDMA	17	38128648	17611496	TableS4	7.1e-13						Asthma (childhood asthma)	(GSDMA)					Intron	T;0.4226	C/T;?;?	YES
rs387608	2.61e-05	SKIV2L	6	31941557	17804836	RawUnadjustedPValues	8.52e-13						Rheumatoid arthritis	(STK19)					Intron	A;0.1767	C/T;?;?	YES
rs2269425	8.61e-08	AGPAT1	6	32123639	20453842	FullScan	8.57e-13						Rheumatoid arthritis	(PPT2)(PPT2-EGFL8)					Intron	A;0.1777	C/T;?;?	YES
rs2394160	6.46e-06	RP3-377H14.5	6	29703262	20453842	FullScan	1.04e-12						Rheumatoid arthritis	(HLA-F-AS1)					Intron	G;0.3942	A/G;?;?	YES
rs3859192	2.14e-20	GSDMA	17	38128648	20860503	TableS1	1.11e-12			1.15	1.1	1.2	Asthma, childhood, later and unknown onset, and severe and industrial asthma	(GSDMA)					Intron	T;0.4226	C/T;?;?	YES
rs12216125	2.42e-07	BM979357	6	25997458	19862010	Table S3	1.42e-12	0.0037	0.0005				Mean corpuscular volume (MCV)			Feature start:end=25992927:26002137(XLOC_005208;+;1;brain)				T;0.1868	C/T;?;?	YES
rs3859192	2.14e-20	GSDMA	17	38128648	22037903	Table 3	1.75e-12	0.14	0.02				White blood cell count (WBC)	(GSDMA)					Intron	T;0.4226	C/T;?;?	YES
rs2516399	3.63e-06	ATP6V1G2	6	31481299	21738478	Table 1	1.8e-12	0.105	0.015				Eosinophil count							G;0.1383	A/C/G/T;?;?	YES
rs1465788	1.46e-06	ZFP36L1	14	69263599	20694011	Table S2	1.8e-12						Selective immunoglobulin A deficiency (IgAD)							T;0.2903	A/G;?;?	YES
rs259940	6.6e-16	NCRNA00171	6	30011934	17554300	Webdata	3.33e-12						Type 1 diabetes, combined control dataset	(ZNRD1-AS1)					Intron	G;0.2408	C/T;?;?	YES
rs17646665	3.24e-07	SYPL2	1	109912051	20686565	FullScan	4.17e-12						Total cholesterol	(SORT1)					Intron	G;0.043	A/G;?;?	YES
rs6493144	1.34e-11	SLC28A2	15	45573489	20383146	Full Scan	8.6e-12						Serum creatinine							C;0.4313	C/G;?;?	YES
rs2844651	6.78e-14	VARS2	6	30900664	20453842	FullScan	8.89e-12						Rheumatoid arthritis						5' of gene within 2000bp	T;0.4748	A/G;?;?	YES
rs2530710	4.23e-06	HCG27	6	30940387	17554300	Webdata	1.03e-11						Type 1 diabetes, Rheumatoid arthritis, combined case analysis							T;0.1259	A/G;?;?	YES
rs801426	6.47e-17	CDK12	17	37441109	20686565	FullScan	1.3e-11						HDL cholesterol	(FBXL20)					Intron	A;0.3787	C/T;?;?	YES
rs12216125	2.42e-07	BM979357	6	25997458	19862010	Table S3	1.55e-11	0.081	0.012				Hemoglobin (Hb)			Feature start:end=25992927:26002137(XLOC_005208;+;1;brain)				T;0.1868	C/T;?;?	YES
rs3859192	2.14e-20	GSDMA	17	38128648	20860503	TableS1	2.2e-11			1.16	1.11	1.21	Asthma, childhood and later onset	(GSDMA)					Intron	T;0.4226	C/T;?;?	YES
rs4803750	3.78e-05	ZNF233	19	45247627	18262040	Table2	2.4e-11						LDL cholesterol in serum			Feature start:end=45240862:45250906(XLOC_013095;+;1;liver)				G;0.0824	A/G;?;?	YES
rs1044291	1.71e-06	PLRG1	4	155493352	20031577	Table 1	2.76e-11	-5.47					Plasma fibrinogen (females)	(FGB)					3'UTR	T;0.1987	C/T;?;?	YES
rs2530710	4.23e-06	HCG27	6	30940387	17660530	RawUnadjustedPvalues	3.01e-11						Multiple sclerosis							T;0.1259	A/G;?;?	YES
rs6769837	1.34e-07	CCDC58	3	122197984	20661308	Table S2	3.5e-11	-0.00167	0.000249				Serum calcium	(KPNA1)					Intron	G;0.2111	A/G;?;?	YES
rs8099917	2.63e-05	RYR1	19	39743165	20637204	Table 4	4.6e-11						Response to chronic hepatitis C interferon-alpha and ribavirin therapy							G;0.1387	G/T;?;?	YES
rs11802413	6.96e-06	TMEM57	1	25760920	20686565	Table S5	5e-11						Total cholesterol	(TMEM57)					Intron	C;0.4973	C/T;?;?	YES
rs4803750	3.78e-05	ZNF233	19	45247627	21460841	Table S5	6.24e-11			0.74	0.68	0.81	Late onset Alzheimer's disease			Feature start:end=45240862:45250906(XLOC_013095;+;1;liver)				G;0.0824	A/G;?;?	YES
rs6773354	2.29e-11	SRPRB	3	133541774	21665994	Table S1	1.14e-10						Carbohydrate-deficient transferrin (percent of total transferrin)							T;0.2207	C/T;?;?	YES
rs387608	2.61e-05	SKIV2L	6	31941557	17632545	TableS1	1.38e-10						Type 1 diabetes	(STK19)					Intron	A;0.1767	C/T;?;?	YES
rs387608	2.61e-05	SKIV2L	6	31941557	21156761	Table S3	1.71e-10						Rheumatoid arthritis (ACPA-positive)	(STK19)					Intron	A;0.1767	C/T;?;?	YES
rs259940	6.6e-16	NCRNA00171	6	30011934	21323541	Table S6	1.95e-10						Idiopathic membranous nephropathy	(ZNRD1-AS1)					Intron	G;0.2408	C/T;?;?	YES
rs8074026	1.13e-05	TLCD2	17	1657073	22137330	Table S2	2e-10						Creutzfeldt-Jakob disease	(SERPINF2)					Intron	T;0.2839	C/T;?;?	YES
rs11802413	6.96e-06	TMEM57	1	25760920	20686565	Table S5	2e-10						LDL cholesterol	(TMEM57)					Intron	C;0.4973	C/T;?;?	YES
rs6929846	2.83e-07	BTN3A1	6	26458265	21211798	Table 4	2.3e-10						Type 2 diabetes	(BTN2A1)					5'UTR	T;0.2473	C/T;?;?	YES
rs13210247	9.88e-10	AF136408	6	111922720	20953188	Table 2	2.36e-10						Psoriasis	(TRAF3IP2)(TRAF3IP2-AS1)					Intron	G;0.0962	A/G;?;?	YES
rs2530710	4.23e-06	HCG27	6	30940387	20622879	Table S2	3e-10			0.53	0.43	0.64	Behçet's disease							T;0.1259	A/G;?;?	YES
rs2523467	4.08e-24	BC035656	6	31362930	21051598	Table S2	3.4e-10	0.51	0.081				HIV-1 control							T;0.4185	A/G;?;?	YES
rs7221109	1.66e-06	SMARCE1	17	38770286	19430480	Table S1	6e-10						Type 1 diabetes							T;0.3004	C/T;?;?	YES
rs6120663	3.22e-05	NCOA6	20	33081906	20802025	Table S1	6.46e-10	-0.05814	0.009399				Plasma protein-C levels	(ITCH)					Intron	A;0.3013	A/C;?;?	YES
rs2133189	2.09e-20	AIDA	1	222814442	19198612	Table S2	6.77e-10						Coronary artery disease (CAD)	(MIA3)					Intron	C;0.4643	C/T;?;?	YES
rs417162	7.58e-09	HLA-G	6	29916505	19664746	Table S7	6.77e-10						Nasopharyngeal carcinoma (nasopharyngeal cancer)							C;0.3233	A/G;?;?	YES
rs13016963	3.08e-06	ALS2CR12	2	202162811	21983787	Table S3	8.6e-10			1.14	1.09	1.19	Melanoma (skin cancer)	(ALS2CR12)					Intron	A;0.4038	A/G;?;?	YES
rs2523467	4.08e-24	BC035656	6	31362930	19503088	Table S2	9.07e-10			0.7789			Rheumatoid arthritis							T;0.4185	A/G;?;?	YES
rs2516399	3.63e-06	ATP6V1G2	6	31481299	19503088	Table S2	9.5e-10			0.6905			Rheumatoid arthritis							G;0.1383	A/C/G/T;?;?	YES
rs6725887	2.72e-06	NBEAL1	2	203745885	21378990	TableS3	1.12e-09			1.14	1.093	1.19	Coronary artery disease (CAD)	(WDR12)					Intron	C;0.0733	C/T;?;?	YES
rs7221109	1.66e-06	SMARCE1	17	38770286	20694011	Table S2	1.3e-09						Selective immunoglobulin A deficiency (IgAD)							T;0.3004	C/T;?;?	YES
rs10764881	2.7e-05	ENST00000318084	10	131263831	17554300	Webdata	1.43e-09						Coronary artery disease (CAD), gender differentiated							A;0.2555	A/G;?;?	YES
rs2523467	4.08e-24	BC035656	6	31362930	20622879	Table S2	2.3e-09			0.59	0.49	0.7	Behçet's disease							T;0.4185	A/G;?;?	YES
rs261947	2.62e-10	HCG18	6	30271144	20453842	FullScan	2.48e-09						Rheumatoid arthritis	(HCG18)		Feature start:end=30259314:30271912(XLOC_005238;+;1;NA)			Intron	C;0.3938	A/G;?;?	YES
rs8099917	2.63e-05	RYR1	19	39743165	19684573	Table S8	2.68e-09						Anti-hepatitis C virus treatment response (Baseline hepatitis C virus viral load)							G;0.1387	G/T;?;?	YES
rs241438	2.36e-08	TAP2	6	32797620	17554300	Webdata	3.07e-09						Type 1 diabetes, combined control dataset	(TAP2)					Intron	T;0.369	A/G;?;?	YES
rs12907966	8.9e-12	CHRNA5	15	78843051	20418889	TableS2	3.6e-09	-0.027	0.0045				Nicotine dependence (smoking), cigarettes per day							T;0.234	C/T;?;?	YES
rs4640231	2.53e-11	BC017896	17	43912786	20711177	Table S3	3.8e-09			0.75	0.68	0.83	Parkinson's disease (PD)	(CRHR1)					3'UTR	C;0.1163	C/G;?;?	YES
rs1805007	1.76e-07	DBNDD1	16	89986117	21926416	Table 1	4.1e-09			1.74	1.44	2.11	Cutaneous melanoma (skin cancer)	(MC1R)					Missense	T;0.0302	C/G/T;?;?	YES	untested						R151C:(R>C);(1.00>0.00);(TOLERATED>DELETERIOUS)		(MSHR;TOPO_DOM;141-163;Cytoplasmic (Potential).);(MSHR;VARIANT;151-151;R -> C (associated with red hair and light skin of type I; binds to alpha-MSH but cannot be stimulated to produce cAMP; dbSNP:rs1805007). /FTId=VAR_008522.)
rs12907966	8.9e-12	CHRNA5	15	78843051	20418888	TableS2	5.4e-09	0.26	0.04				Nicotine dependence (smoking), cigarettes per day							T;0.234	C/T;?;?	YES
rs4660165	6.92e-06	AK024440	1	39578532	20686565	FullScan	5.5e-09						HDL cholesterol	(MACF1)					Intron	G;0.1488	A/G;?;?	YES
rs2516399	3.63e-06	ATP6V1G2	6	31481299	20383147	Table S2	5.68e-09						Systemic sclerosis							G;0.1383	A/C/G/T;?;?	YES
rs8099917	2.63e-05	RYR1	19	39743165	20060832	Table S3	6.07e-09	0.84	0.14				Hepatitis C infection (Chronic versus Spontaneously Resolved)							G;0.1387	G/T;?;?	YES
rs12944051	2.09e-05	DNAH17	17	76395856	20686565	FullScan	6.39e-09						HDL cholesterol	(PGS1)					Intron	A;0.4043	A/G;?;?	YES
rs7723819	4.08e-06	TSLP	5	110427347	20208534	Table S1	7.67e-09						Pediatric eosinophilic esophagitis						5' of gene within 2000bp	G;0.494	A/G;?;?	YES
rs4803750	3.78e-05	ZNF233	19	45247627	22022282	Table S11	7.8e-09						Metabolic syndrome domains (Central obesity)			Feature start:end=45240862:45250906(XLOC_013095;+;1;liver)				G;0.0824	A/G;?;?	YES
rs8099917	2.63e-05	RYR1	19	39743165	19749758	Table S3	9.25e-09						Response to chronic hepatitis C interferon-alpha and ribavirin therapy							G;0.1387	G/T;?;?	YES
rs2647073	5.42e-08	HLA-DRB1	6	32574014	20453842	FullScan	1.2e-08						Rheumatoid arthritis						Intron	C;0.092	A/C;?;?	YES
rs6725887	2.72e-06	NBEAL1	2	203745885	19198609	Table 3	1.3e-08			1.17	1.11	1.23	Myocardial infarction (MI) early age of onset	(WDR12)					Intron	C;0.0733	C/T;?;?	YES
rs209163	9.19e-07	ENST00000377186	6	28836817	17554300	Webdata	1.35e-08						Type 1 diabetes, combined control dataset, gender differentiated							T;0.3581	A/G;?;?	YES
rs7522061	1.24e-07	FCRL3	1	157668390	21841780	TableS1	1.65e-08			1.35	1.22	1.5	Grave's disease	(FCRL3)					Missense	T;0.4876	C/T;?;?	YES						Q96P31:(N28Y;N28D;N28H);(A>T;A>G;A>C);(benign;benign;benign);(0.049;0.003;0.002);(0.494;0.821;0.881);(0.943;0.988;0.992);	N28D:(N>D);(1.00>0.74);(TOLERATED>TOLERATED)		(FCRL3;TOPO_DOM;18-573;Extracellular (Potential).);(FCRL3;DOMAIN;21-98;Ig-like C2-type 1.);(FCRL3;VARIANT;28-28;N -> D (in dbSNP:rs7522061). /FTId=VAR_042924.)
rs6730157	2.54e-06	MCM6	2	135907088	20370913	Table 1	2.16e-08						Total cholesterol	(RAB3GAP1)					Intron	A;0.2289	A/G;?;?	YES
rs1611631	5.51e-06	L19688	6	29835654	17554300	Webdata	2.21e-08						Type 1 diabetes, combined control dataset, gender differentiated							T;0.0522	C/T;?;?	YES
rs6686232	4.38e-05	AF086387	1	63277097	20686565	FullScan	2.62e-08						Total cholesterol	(ATG4C)					Intron	T;0.4579	C/T;?;?	YES
rs11171739	5.52e-14	RPS26	12	56470625	20596022	Table S4	2.7e-08			1.33	1.2	1.47	Alopecia areata							C;0.4574	C/T;?;?	YES
rs1728785	2.02e-05	ZFP90	16	68591230	19915572	Table 2	2.8e-08						Ulcerative colitis	(ZFP90)					Intron	A;0.1749	A/C;?;?	YES
rs2269554	1.2e-05	ZNF311	6	28994989	20453842	FullScan	3.05e-08						Rheumatoid arthritis							A;0.2866	C/T;?;?	YES
rs7216112	2.98e-10	TBKBP1	17	45406345	20686565	FullScan	3.11e-08						LDL cholesterol	(C17orf57)					Intron	T;0.2701	C/T;?;?	YES
rs8099917	2.63e-05	RYR1	19	39743165	20060832	Table S5	3.11e-08			5.19	2.9	9.3	Hepatitis C infection (Treatment failure)							G;0.1387	G/T;?;?	YES
rs6686232	4.38e-05	AF086387	1	63277097	20686565	FullScan	3.28e-08						Triglycerides	(ATG4C)					Intron	T;0.4579	C/T;?;?	YES
rs2517672	5.38e-08	HCG2P7	6	29937262	17554300	Webdata	3.36e-08						Type 1 diabetes, combined control dataset							G;0.2527	C/T;?;?	YES
rs6929846	2.83e-07	BTN3A1	6	26458265	21211798	Table 4	4.4e-08						Hypercholesterolemia	(BTN2A1)					5'UTR	T;0.2473	C/T;?;?	YES
